# Supplementary material for: Differential mRNA Expression Profiling Reveals the Role of MiR-375 in Inflammation of Bovine Mammary Epithelial Cells
Source: Animals (Basel). 2022 Jun 1;12(11):1431. doi: 10.3390/ani12111431 (PMC9179474; doi:10.3390/ani12111431)
Supplement: Supplementary file 1 [file animals-12-01431-s001.zip]

Archive with 5 entries (5 files):
- Table S4.  The list of GO enrichment analysis results for DIE-mRNAs.xlsx
- Table S5.  The list of KEGG enrichment analysis results for DIE-mRNAs.xlsx
- Table S1.  The list of RNA quality in miR-375 inhibitor and inhibitor NC group.xlsx
- Table S2.  The list of FPKM for each gene in miR-375 inhibitor and inhibitor NC group.xls
- Table S3.  The list of DIE-mRNAs in miR-375 inhibitor vs inhibitor NC group.xlsx
