# Supplementary material for: Differential mRNA Expression Profiling Reveals the Role of MiR-375 in Inflammation of Bovine Mammary Epithelial Cells
Source: Animals (Basel). 2022 Jun 1;12(11):1431. doi: 10.3390/ani12111431 (PMC9179474; doi:10.3390/ani12111431)
Supplement: Supplementary file 1 [file animals-12-01431-s001.zip › Table S4. The list of GO enrichment analysis results for DIE-mRNAs.xlsx]

## Sheet: CC-up
	ID	Description	GeneRatio	BgRatio	pvalue	p.adjust	qvalue	geneID	Count
GO:0031965	GO:0031965	nuclear membrane	44562	74/4788	0.0154553	0.0426065	0.0224245	NR4A1	1
GO:0005635	GO:0005635	nuclear envelope	44562	102/4788	0.0213033	0.0426065	0.0224245	NR4A1	1
GO:0031967	GO:0031967	organelle envelope	44562	465/4788	0.0971178	0.0971178	0.0511146	NR4A1	1
GO:0031975	GO:0031975	envelope	44562	465/4788	0.0971178	0.0971178	0.0511146	NR4A1	1

## Sheet: CC-down
	ID	Description	GeneRatio	BgRatio	pvalue	p.adjust	qvalue	geneID	Count
GO:0098802	GO:0098802	plasma membrane signaling receptor complex	44570	28/4788	0.0514591	0.422725	0.422725	IL6	1
GO:0005581	GO:0005581	collagen trimer	44570	29/4788	0.0532525	0.422725	0.422725	LUM	1
GO:0062023	GO:0062023	collagen-containing extracellular matrix	44570	40/4788	0.0727826	0.422725	0.422725	LUM	1
GO:0043235	GO:0043235	receptor complex	44570	42/4788	0.0762948	0.422725	0.422725	IL6	1
GO:0042470	GO:0042470	melanosome	44570	53/4788	0.0954013	0.422725	0.422725	SERPINF1	1
GO:0048770	GO:0048770	pigment granule	44570	53/4788	0.0954013	0.422725	0.422725	SERPINF1	1
GO:0031012	GO:0031012	extracellular matrix	44570	67/4788	0.11921	0.422725	0.422725	LUM	1
GO:0045121	GO:0045121	membrane raft	44570	80/4788	0.140818	0.422725	0.422725	OLR1	1
GO:0098857	GO:0098857	membrane microdomain	44570	80/4788	0.140818	0.422725	0.422725	OLR1	1
GO:0098589	GO:0098589	membrane region	44570	84/4788	0.147371	0.422725	0.422725	OLR1	1
GO:0098797	GO:0098797	plasma membrane protein complex	44570	92/4788	0.160344	0.422725	0.422725	IL6	1
GO:0030659	GO:0030659	cytoplasmic vesicle membrane	44570	142/4788	0.237525	0.441195	0.441195	RAB39B	1
GO:0031410	GO:0031410	cytoplasmic vesicle	44601	499/4788	0.239691	0.441195	0.441195	SERPINF1/RAB39B	2
GO:0097708	GO:0097708	intracellular vesicle	44601	499/4788	0.239691	0.441195	0.441195	SERPINF1/RAB39B	2
GO:0012506	GO:0012506	vesicle membrane	44570	144/4788	0.240476	0.441195	0.441195	RAB39B	1
GO:0005887	GO:0005887	integral component of plasma membrane	44570	146/4788	0.243418	0.441195	0.441195	IL6	1
GO:0031226	GO:0031226	intrinsic component of plasma membrane	44570	161/4788	0.265157	0.452327	0.452327	IL6	1
GO:0099512	GO:0099512	supramolecular fiber	44570	202/4788	0.321773	0.495187	0.495187	LUM	1
GO:0099081	GO:0099081	supramolecular polymer	44570	204/4788	0.324433	0.495187	0.495187	LUM	1
GO:0043005	GO:0043005	neuron projection	44570	234/4788	0.363231	0.520554	0.520554	RAB39B	1
GO:0005615	GO:0005615	extracellular space	44570	245/4788	0.376953	0.520554	0.520554	IL6	1
GO:0005789	GO:0005789	endoplasmic reticulum membrane	44570	280/4788	0.418881	0.521433	0.521433	RPE65	1
GO:0042175	GO:0042175	nuclear outer membrane-endoplasmic reticulum membrane network	44570	287/4788	0.426959	0.521433	0.521433	RPE65	1
GO:0099080	GO:0099080	supramolecular complex	44570	291/4788	0.431531	0.521433	0.521433	LUM	1
GO:0098796	GO:0098796	membrane protein complex	44570	324/4788	0.468023	0.542906	0.542906	IL6	1
GO:0005794	GO:0005794	Golgi apparatus	44570	344/4788	0.489112	0.545547	0.545547	RAB39B	1
GO:0098805	GO:0098805	whole membrane	44570	388/4788	0.532912	0.572387	0.572387	OLR1	1
GO:0120025	GO:0120025	plasma membrane bounded cell projection	44570	436/4788	0.576859	0.597461	0.597461	RAB39B	1
GO:0042995	GO:0042995	cell projection	44570	472/4788	0.607366	0.607366	0.607366	RAB39B	1

## Sheet: BP-down
	ID	Description	GeneRatio	BgRatio	pvalue	p.adjust	qvalue	geneID	Count
GO:0007601	GO:0007601	visual perception	44628	64/4535	0.000142773	0.0304106	0.0230691	SLC24A1/RPE65/LUM	3
GO:0050953	GO:0050953	sensory perception of light stimulus	44628	64/4535	0.000142773	0.0304106	0.0230691	SLC24A1/RPE65/LUM	3
GO:0042572	GO:0042572	retinol metabolic process	44600	17/4535	0.000365523	0.0434672	0.0329737	RPE65/DHRS3	2
GO:0010817	GO:0010817	regulation of hormone levels	44628	102/4535	0.000569983	0.0434672	0.0329737	RPE65/IL6/DHRS3	3
GO:0001523	GO:0001523	retinoid metabolic process	44600	23/4535	0.000676385	0.0434672	0.0329737	RPE65/DHRS3	2
GO:0016101	GO:0016101	diterpenoid metabolic process	44600	23/4535	0.000676385	0.0434672	0.0329737	RPE65/DHRS3	2
GO:0006721	GO:0006721	terpenoid metabolic process	44600	26/4535	0.000866573	0.0434672	0.0329737	RPE65/DHRS3	2
GO:0034308	GO:0034308	primary alcohol metabolic process	44600	26/4535	0.000866573	0.0434672	0.0329737	RPE65/DHRS3	2
GO:0007600	GO:0007600	sensory perception	44628	120/4535	0.000918322	0.0434672	0.0329737	SLC24A1/RPE65/LUM	3
GO:0034754	GO:0034754	cellular hormone metabolic process	44600	33/4535	0.00139916	0.0575215	0.043635	RPE65/DHRS3	2
GO:0006720	GO:0006720	isoprenoid metabolic process	44600	34/4535	0.0014853	0.0575215	0.043635	RPE65/DHRS3	2
GO:0030198	GO:0030198	extracellular matrix organization	44600	41/4535	0.00215762	0.068875	0.0522477	LUM/IL6	2
GO:0050769	GO:0050769	positive regulation of neurogenesis	44600	41/4535	0.00215762	0.068875	0.0522477	SERPINF1/IL6	2
GO:0043062	GO:0043062	extracellular structure organization	44600	42/4535	0.0022635	0.068875	0.0522477	LUM/IL6	2
GO:0050877	GO:0050877	nervous system process	44628	176/4535	0.00278611	0.0791256	0.0600236	SLC24A1/RPE65/LUM	3
GO:0042445	GO:0042445	hormone metabolic process	44600	50/4535	0.00319771	0.085139	0.0645853	RPE65/DHRS3	2
GO:0051962	GO:0051962	positive regulation of nervous system development	44600	53/4535	0.00358756	0.0898999	0.0681969	SERPINF1/IL6	2
GO:0010720	GO:0010720	positive regulation of cell development	44600	64/4535	0.00519768	0.123012	0.0933151	SERPINF1/IL6	2
GO:0048732	GO:0048732	gland development	44600	66/4535	0.00552049	0.123775	0.0938941	SERPINF1/IL6	2
GO:0050767	GO:0050767	regulation of neurogenesis	44600	84/4535	0.00882977	0.166885	0.126597	SERPINF1/IL6	2
GO:0001819	GO:0001819	positive regulation of cytokine production	44600	87/4535	0.0094505	0.166885	0.126597	LUM/IL6	2
GO:0006066	GO:0006066	alcohol metabolic process	44600	89/4535	0.00987505	0.166885	0.126597	RPE65/DHRS3	2
GO:0050673	GO:0050673	epithelial cell proliferation	44600	90/4535	0.0100905	0.166885	0.126597	SERPINF1/IL6	2
GO:0051960	GO:0051960	regulation of nervous system development	44600	101/4535	0.0125998	0.166885	0.126597	SERPINF1/IL6	2
GO:0051240	GO:0051240	positive regulation of multicellular organismal process	44628	302/4535	0.0127349	0.166885	0.126597	SERPINF1/LUM/IL6	3
GO:0003008	GO:0003008	system process	44628	327/4535	0.0158351	0.166885	0.126597	SLC24A1/RPE65/LUM	3
GO:0060284	GO:0060284	regulation of cell development	44600	117/4535	0.0166924	0.166885	0.126597	SERPINF1/IL6	2
GO:0001776	GO:0001776	leukocyte homeostasis	44569	10/4535	0.0175184	0.166885	0.126597	IL6	1
GO:0010573	GO:0010573	vascular endothelial growth factor production	44569	10/4535	0.0175184	0.166885	0.126597	IL6	1
GO:0010712	GO:0010712	regulation of collagen metabolic process	44569	10/4535	0.0175184	0.166885	0.126597	IL6	1
GO:0042531	GO:0042531	positive regulation of tyrosine phosphorylation of STAT protein	44569	10/4535	0.0175184	0.166885	0.126597	IL6	1
GO:1904994	GO:1904994	regulation of leukocyte adhesion to vascular endothelial cell	44569	10/4535	0.0175184	0.166885	0.126597	IL6	1
GO:2000242	GO:2000242	negative regulation of reproductive process	44569	10/4535	0.0175184	0.166885	0.126597	SERPINF1	1
GO:0001817	GO:0001817	regulation of cytokine production	44600	125/4535	0.0189287	0.166885	0.126597	LUM/IL6	2
GO:0002639	GO:0002639	positive regulation of immunoglobulin production	44569	11/4535	0.0192554	0.166885	0.126597	IL6	1
GO:0032964	GO:0032964	collagen biosynthetic process	44569	11/4535	0.0192554	0.166885	0.126597	IL6	1
GO:0048661	GO:0048661	positive regulation of smooth muscle cell proliferation	44569	11/4535	0.0192554	0.166885	0.126597	IL6	1
GO:0031329	GO:0031329	regulation of cellular catabolic process	44600	128/4535	0.0197991	0.166885	0.126597	RAB39B/IL6	2
GO:1901615	GO:1901615	organic hydroxy compound metabolic process	44600	132/4535	0.0209861	0.166885	0.126597	RPE65/DHRS3	2
GO:0032642	GO:0032642	regulation of chemokine production	44569	12/4535	0.0209897	0.166885	0.126597	IL6	1
GO:0046427	GO:0046427	positive regulation of receptor signaling pathway via JAK-STAT	44569	12/4535	0.0209897	0.166885	0.126597	IL6	1
GO:0061756	GO:0061756	leukocyte adhesion to vascular endothelial cell	44569	12/4535	0.0209897	0.166885	0.126597	IL6	1
GO:1904894	GO:1904894	positive regulation of receptor signaling pathway via STAT	44569	12/4535	0.0209897	0.166885	0.126597	IL6	1
GO:0002637	GO:0002637	regulation of immunoglobulin production	44569	13/4535	0.0227213	0.166885	0.126597	IL6	1
GO:0014013	GO:0014013	regulation of gliogenesis	44569	13/4535	0.0227213	0.166885	0.126597	IL6	1
GO:0031050	GO:0031050	dsRNA processing	44569	13/4535	0.0227213	0.166885	0.126597	IL6	1
GO:0032602	GO:0032602	chemokine production	44569	13/4535	0.0227213	0.166885	0.126597	IL6	1
GO:0035196	GO:0035196	production of miRNAs involved in gene silencing by miRNA	44569	13/4535	0.0227213	0.166885	0.126597	IL6	1
GO:0042509	GO:0042509	regulation of tyrosine phosphorylation of STAT protein	44569	13/4535	0.0227213	0.166885	0.126597	IL6	1
GO:0070918	GO:0070918	production of small RNA involved in gene silencing by RNA	44569	13/4535	0.0227213	0.166885	0.126597	IL6	1
GO:0006953	GO:0006953	acute-phase response	44569	14/4535	0.0244503	0.166885	0.126597	IL6	1
GO:0007260	GO:0007260	tyrosine phosphorylation of STAT protein	44569	14/4535	0.0244503	0.166885	0.126597	IL6	1
GO:0008299	GO:0008299	isoprenoid biosynthetic process	44569	14/4535	0.0244503	0.166885	0.126597	RPE65	1
GO:0045669	GO:0045669	positive regulation of osteoblast differentiation	44569	14/4535	0.0244503	0.166885	0.126597	IL6	1
GO:0030199	GO:0030199	collagen fibril organization	44569	15/4535	0.0261765	0.166885	0.126597	LUM	1
GO:0032755	GO:0032755	positive regulation of interleukin-6 production	44569	15/4535	0.0261765	0.166885	0.126597	IL6	1
GO:0042093	GO:0042093	T-helper cell differentiation	44569	15/4535	0.0261765	0.166885	0.126597	IL6	1
GO:0051384	GO:0051384	response to glucocorticoid	44569	15/4535	0.0261765	0.166885	0.126597	IL6	1
GO:0060147	GO:0060147	regulation of posttranscriptional gene silencing	44569	15/4535	0.0261765	0.166885	0.126597	IL6	1
GO:0060964	GO:0060964	regulation of gene silencing by miRNA	44569	15/4535	0.0261765	0.166885	0.126597	IL6	1
GO:0060966	GO:0060966	regulation of gene silencing by RNA	44569	15/4535	0.0261765	0.166885	0.126597	IL6	1
GO:0097194	GO:0097194	execution phase of apoptosis	44569	15/4535	0.0261765	0.166885	0.126597	IL6	1
GO:0001816	GO:0001816	cytokine production	44600	151/4535	0.0270283	0.166885	0.126597	LUM/IL6	2
GO:0001889	GO:0001889	liver development	44569	16/4535	0.0279001	0.166885	0.126597	IL6	1
GO:0002287	GO:0002287	alpha-beta T cell activation involved in immune response	44569	16/4535	0.0279001	0.166885	0.126597	IL6	1
GO:0002293	GO:0002293	alpha-beta T cell differentiation involved in immune response	44569	16/4535	0.0279001	0.166885	0.126597	IL6	1
GO:0002294	GO:0002294	CD4-positive, alpha-beta T cell differentiation involved in immune response	44569	16/4535	0.0279001	0.166885	0.126597	IL6	1
GO:0061008	GO:0061008	hepaticobiliary system development	44569	16/4535	0.0279001	0.166885	0.126597	IL6	1
GO:0070301	GO:0070301	cellular response to hydrogen peroxide	44569	16/4535	0.0279001	0.166885	0.126597	IL6	1
GO:0060968	GO:0060968	regulation of gene silencing	44569	17/4535	0.029621	0.166885	0.126597	IL6	1
GO:0045944	GO:0045944	positive regulation of transcription by RNA polymerase II	44600	160/4535	0.0301155	0.166885	0.126597	LUM/IL6	2
GO:0009894	GO:0009894	regulation of catabolic process	44600	161/4535	0.0304672	0.166885	0.126597	RAB39B/IL6	2
GO:0045597	GO:0045597	positive regulation of cell differentiation	44600	162/4535	0.0308206	0.166885	0.126597	SERPINF1/IL6	2
GO:0002292	GO:0002292	T cell differentiation involved in immune response	44569	18/4535	0.0313393	0.166885	0.126597	IL6	1
GO:0010717	GO:0010717	regulation of epithelial to mesenchymal transition	44569	19/4535	0.0330548	0.166885	0.126597	IL6	1
GO:0031099	GO:0031099	regeneration	44569	19/4535	0.0330548	0.166885	0.126597	IL6	1
GO:0032675	GO:0032675	regulation of interleukin-6 production	44569	19/4535	0.0330548	0.166885	0.126597	IL6	1
GO:0071887	GO:0071887	leukocyte apoptotic process	44569	19/4535	0.0330548	0.166885	0.126597	IL6	1
GO:0022612	GO:0022612	gland morphogenesis	44569	20/4535	0.0347678	0.166885	0.126597	IL6	1
GO:0031960	GO:0031960	response to corticosteroid	44569	20/4535	0.0347678	0.166885	0.126597	IL6	1
GO:0050871	GO:0050871	positive regulation of B cell activation	44569	20/4535	0.0347678	0.166885	0.126597	IL6	1
GO:0042542	GO:0042542	response to hydrogen peroxide	44569	21/4535	0.036478	0.166885	0.126597	IL6	1
GO:0043367	GO:0043367	CD4-positive, alpha-beta T cell differentiation	44569	21/4535	0.036478	0.166885	0.126597	IL6	1
GO:0046425	GO:0046425	regulation of receptor signaling pathway via JAK-STAT	44569	21/4535	0.036478	0.166885	0.126597	IL6	1
GO:1904892	GO:1904892	regulation of receptor signaling pathway via STAT	44569	21/4535	0.036478	0.166885	0.126597	IL6	1
GO:0002702	GO:0002702	positive regulation of production of molecular mediator of immune response	44569	22/4535	0.0381857	0.166885	0.126597	IL6	1
GO:0048659	GO:0048659	smooth muscle cell proliferation	44569	22/4535	0.0381857	0.166885	0.126597	IL6	1
GO:0048660	GO:0048660	regulation of smooth muscle cell proliferation	44569	22/4535	0.0381857	0.166885	0.126597	IL6	1
GO:0050796	GO:0050796	regulation of insulin secretion	44569	22/4535	0.0381857	0.166885	0.126597	IL6	1
GO:0035710	GO:0035710	CD4-positive, alpha-beta T cell activation	44569	23/4535	0.0398906	0.166885	0.126597	IL6	1
GO:0045778	GO:0045778	positive regulation of ossification	44569	23/4535	0.0398906	0.166885	0.126597	IL6	1
GO:0046148	GO:0046148	pigment biosynthetic process	44569	23/4535	0.0398906	0.166885	0.126597	RPE65	1
GO:0002286	GO:0002286	T cell activation involved in immune response	44569	24/4535	0.0415929	0.166885	0.126597	IL6	1
GO:0002377	GO:0002377	immunoglobulin production	44569	24/4535	0.0415929	0.166885	0.126597	IL6	1
GO:0016525	GO:0016525	negative regulation of angiogenesis	44569	24/4535	0.0415929	0.166885	0.126597	SERPINF1	1
GO:0032635	GO:0032635	interleukin-6 production	44569	24/4535	0.0415929	0.166885	0.126597	IL6	1
GO:0032963	GO:0032963	collagen metabolic process	44569	24/4535	0.0415929	0.166885	0.126597	IL6	1
GO:0033138	GO:0033138	positive regulation of peptidyl-serine phosphorylation	44569	24/4535	0.0415929	0.166885	0.126597	IL6	1
GO:0035195	GO:0035195	gene silencing by miRNA	44569	24/4535	0.0415929	0.166885	0.126597	IL6	1
GO:0046632	GO:0046632	alpha-beta T cell differentiation	44569	24/4535	0.0415929	0.166885	0.126597	IL6	1
GO:0050680	GO:0050680	negative regulation of epithelial cell proliferation	44569	24/4535	0.0415929	0.166885	0.126597	SERPINF1	1
GO:2000181	GO:2000181	negative regulation of blood vessel morphogenesis	44569	24/4535	0.0415929	0.166885	0.126597	SERPINF1	1
GO:0007259	GO:0007259	receptor signaling pathway via JAK-STAT	44569	25/4535	0.0432926	0.166885	0.126597	IL6	1
GO:0016441	GO:0016441	posttranscriptional gene silencing	44569	25/4535	0.0432926	0.166885	0.126597	IL6	1
GO:0035194	GO:0035194	post-transcriptional gene silencing by RNA	44569	25/4535	0.0432926	0.166885	0.126597	IL6	1
GO:0035725	GO:0035725	sodium ion transmembrane transport	44569	25/4535	0.0432926	0.166885	0.126597	SLC24A1	1
GO:0042440	GO:0042440	pigment metabolic process	44569	25/4535	0.0432926	0.166885	0.126597	RPE65	1
GO:0045667	GO:0045667	regulation of osteoblast differentiation	44569	25/4535	0.0432926	0.166885	0.126597	IL6	1
GO:0050714	GO:0050714	positive regulation of protein secretion	44569	25/4535	0.0432926	0.166885	0.126597	IL6	1
GO:0097696	GO:0097696	receptor signaling pathway via STAT	44569	25/4535	0.0432926	0.166885	0.126597	IL6	1
GO:0002526	GO:0002526	acute inflammatory response	44569	26/4535	0.0449897	0.166885	0.126597	IL6	1
GO:0050731	GO:0050731	positive regulation of peptidyl-tyrosine phosphorylation	44569	26/4535	0.0449897	0.166885	0.126597	IL6	1
GO:0050864	GO:0050864	regulation of B cell activation	44569	26/4535	0.0449897	0.166885	0.126597	IL6	1
GO:1901343	GO:1901343	negative regulation of vasculature development	44569	26/4535	0.0449897	0.166885	0.126597	SERPINF1	1
GO:0048699	GO:0048699	generation of neurons	44600	199/4535	0.0450511	0.166885	0.126597	SERPINF1/IL6	2
GO:0002700	GO:0002700	regulation of production of molecular mediator of immune response	44569	27/4535	0.0466841	0.169978	0.128943	IL6	1
GO:0090276	GO:0090276	regulation of peptide hormone secretion	44569	27/4535	0.0466841	0.169978	0.128943	IL6	1
GO:0042102	GO:0042102	positive regulation of T cell proliferation	44569	28/4535	0.0483758	0.173177	0.13137	IL6	1
GO:0071805	GO:0071805	potassium ion transmembrane transport	44569	28/4535	0.0483758	0.173177	0.13137	SLC24A1	1
GO:0001837	GO:0001837	epithelial to mesenchymal transition	44569	29/4535	0.050065	0.173396	0.131536	IL6	1
GO:0033135	GO:0033135	regulation of peptidyl-serine phosphorylation	44569	29/4535	0.050065	0.173396	0.131536	IL6	1
GO:0034614	GO:0034614	cellular response to reactive oxygen species	44569	29/4535	0.050065	0.173396	0.131536	IL6	1
GO:0046631	GO:0046631	alpha-beta T cell activation	44569	29/4535	0.050065	0.173396	0.131536	IL6	1
GO:0002793	GO:0002793	positive regulation of peptide secretion	44569	30/4535	0.0517515	0.176369	0.133791	IL6	1
GO:0045165	GO:0045165	cell fate commitment	44569	30/4535	0.0517515	0.176369	0.133791	IL6	1
GO:0002262	GO:0002262	myeloid cell homeostasis	44569	31/4535	0.0534354	0.17924	0.135969	IL6	1
GO:0033002	GO:0033002	muscle cell proliferation	44569	31/4535	0.0534354	0.17924	0.135969	IL6	1
GO:0030073	GO:0030073	insulin secretion	44569	32/4535	0.0551167	0.183435	0.139152	IL6	1
GO:0031047	GO:0031047	gene silencing by RNA	44569	33/4535	0.0567954	0.185887	0.141011	IL6	1
GO:0045727	GO:0045727	positive regulation of translation	44569	33/4535	0.0567954	0.185887	0.141011	IL6	1
GO:0022008	GO:0022008	neurogenesis	44600	227/4535	0.0572103	0.185887	0.141011	SERPINF1/IL6	2
GO:0045893	GO:0045893	positive regulation of transcription, DNA-templated	44600	229/4535	0.0581213	0.185887	0.141011	LUM/IL6	2
GO:0006813	GO:0006813	potassium ion transport	44569	34/4535	0.0584714	0.185887	0.141011	SLC24A1	1
GO:0050729	GO:0050729	positive regulation of inflammatory response	44569	34/4535	0.0584714	0.185887	0.141011	IL6	1
GO:0032946	GO:0032946	positive regulation of mononuclear cell proliferation	44569	35/4535	0.0601449	0.186763	0.141676	IL6	1
GO:0050671	GO:0050671	positive regulation of lymphocyte proliferation	44569	35/4535	0.0601449	0.186763	0.141676	IL6	1
GO:0070665	GO:0070665	positive regulation of leukocyte proliferation	44569	35/4535	0.0601449	0.186763	0.141676	IL6	1
GO:0001649	GO:0001649	osteoblast differentiation	44569	36/4535	0.0618158	0.186763	0.141676	IL6	1
GO:0016458	GO:0016458	gene silencing	44569	36/4535	0.0618158	0.186763	0.141676	IL6	1
GO:0034250	GO:0034250	positive regulation of cellular amide metabolic process	44569	36/4535	0.0618158	0.186763	0.141676	IL6	1
GO:0046883	GO:0046883	regulation of hormone secretion	44569	36/4535	0.0618158	0.186763	0.141676	IL6	1
GO:0042129	GO:0042129	regulation of T cell proliferation	44569	37/4535	0.063484	0.190452	0.144474	IL6	1
GO:0051094	GO:0051094	positive regulation of developmental process	44600	242/4535	0.0641736	0.191175	0.145022	SERPINF1/IL6	2
GO:0002285	GO:0002285	lymphocyte activation involved in immune response	44569	40/4535	0.0684732	0.199876	0.151623	IL6	1
GO:0000302	GO:0000302	response to reactive oxygen species	44569	41/4535	0.0701311	0.199876	0.151623	IL6	1
GO:0030072	GO:0030072	peptide hormone secretion	44569	41/4535	0.0701311	0.199876	0.151623	IL6	1
GO:0071222	GO:0071222	cellular response to lipopolysaccharide	44569	41/4535	0.0701311	0.199876	0.151623	IL6	1
GO:2000241	GO:2000241	regulation of reproductive process	44569	41/4535	0.0701311	0.199876	0.151623	SERPINF1	1
GO:1902680	GO:1902680	positive regulation of RNA biosynthetic process	44600	257/4535	0.0714295	0.199876	0.151623	LUM/IL6	2
GO:1903508	GO:1903508	positive regulation of nucleic acid-templated transcription	44600	257/4535	0.0714295	0.199876	0.151623	LUM/IL6	2
GO:0002440	GO:0002440	production of molecular mediator of immune response	44569	42/4535	0.0717864	0.199876	0.151623	IL6	1
GO:0033500	GO:0033500	carbohydrate homeostasis	44569	42/4535	0.0717864	0.199876	0.151623	IL6	1
GO:0042593	GO:0042593	glucose homeostasis	44569	42/4535	0.0717864	0.199876	0.151623	IL6	1
GO:0050730	GO:0050730	regulation of peptidyl-tyrosine phosphorylation	44569	43/4535	0.0734391	0.200122	0.15181	IL6	1
GO:0051054	GO:0051054	positive regulation of DNA metabolic process	44569	43/4535	0.0734391	0.200122	0.15181	IL6	1
GO:0006814	GO:0006814	sodium ion transport	44569	44/4535	0.0750893	0.200122	0.15181	SLC24A1	1
GO:0010506	GO:0010506	regulation of autophagy	44569	44/4535	0.0750893	0.200122	0.15181	RAB39B	1
GO:0048762	GO:0048762	mesenchymal cell differentiation	44569	44/4535	0.0750893	0.200122	0.15181	IL6	1
GO:0030278	GO:0030278	regulation of ossification	44569	45/4535	0.0767369	0.200122	0.15181	IL6	1
GO:0048872	GO:0048872	homeostasis of number of cells	44569	45/4535	0.0767369	0.200122	0.15181	IL6	1
GO:0050870	GO:0050870	positive regulation of T cell activation	44569	45/4535	0.0767369	0.200122	0.15181	IL6	1
GO:0071219	GO:0071219	cellular response to molecule of bacterial origin	44569	45/4535	0.0767369	0.200122	0.15181	IL6	1
GO:0044255	GO:0044255	cellular lipid metabolic process	44600	270/4535	0.0779424	0.200122	0.15181	RPE65/DHRS3	2
GO:0002699	GO:0002699	positive regulation of immune effector process	44569	46/4535	0.0783819	0.200122	0.15181	IL6	1
GO:0042098	GO:0042098	T cell proliferation	44569	46/4535	0.0783819	0.200122	0.15181	IL6	1
GO:0042113	GO:0042113	B cell activation	44569	46/4535	0.0783819	0.200122	0.15181	IL6	1
GO:0042127	GO:0042127	regulation of cell population proliferation	44600	271/4535	0.0784517	0.200122	0.15181	SERPINF1/IL6	2
GO:0006357	GO:0006357	regulation of transcription by RNA polymerase II	44600	274/4535	0.0799866	0.200532	0.152121	LUM/IL6	2
GO:0032944	GO:0032944	regulation of mononuclear cell proliferation	44569	47/4535	0.0800243	0.200532	0.152121	IL6	1
GO:0050670	GO:0050670	regulation of lymphocyte proliferation	44569	47/4535	0.0800243	0.200532	0.152121	IL6	1
GO:0051254	GO:0051254	positive regulation of RNA metabolic process	44600	277/4535	0.081532	0.202041	0.153265	LUM/IL6	2
GO:0070663	GO:0070663	regulation of leukocyte proliferation	44569	48/4535	0.0816642	0.202041	0.153265	IL6	1
GO:0045595	GO:0045595	regulation of cell differentiation	44600	278/4535	0.0820494	0.202041	0.153265	SERPINF1/IL6	2
GO:0048545	GO:0048545	response to steroid hormone	44569	49/4535	0.0833015	0.203945	0.15471	IL6	1
GO:0046879	GO:0046879	hormone secretion	44569	50/4535	0.0849363	0.204629	0.155229	IL6	1
GO:0018105	GO:0018105	peptidyl-serine phosphorylation	44569	51/4535	0.0865685	0.204629	0.155229	IL6	1
GO:1903039	GO:1903039	positive regulation of leukocyte cell-cell adhesion	44569	51/4535	0.0865685	0.204629	0.155229	IL6	1
GO:1903532	GO:1903532	positive regulation of secretion by cell	44569	51/4535	0.0865685	0.204629	0.155229	IL6	1
GO:0018108	GO:0018108	peptidyl-tyrosine phosphorylation	44569	52/4535	0.0881982	0.204629	0.155229	IL6	1
GO:0032496	GO:0032496	response to lipopolysaccharide	44569	52/4535	0.0881982	0.204629	0.155229	IL6	1
GO:0051091	GO:0051091	positive regulation of DNA-binding transcription factor activity	44569	52/4535	0.0881982	0.204629	0.155229	IL6	1
GO:0060485	GO:0060485	mesenchyme development	44569	52/4535	0.0881982	0.204629	0.155229	IL6	1
GO:0071216	GO:0071216	cellular response to biotic stimulus	44569	52/4535	0.0881982	0.204629	0.155229	IL6	1
GO:0009914	GO:0009914	hormone transport	44569	53/4535	0.0898253	0.204629	0.155229	IL6	1
GO:0018212	GO:0018212	peptidyl-tyrosine modification	44569	53/4535	0.0898253	0.204629	0.155229	IL6	1
GO:0042063	GO:0042063	gliogenesis	44569	53/4535	0.0898253	0.204629	0.155229	IL6	1
GO:0098656	GO:0098656	anion transmembrane transport	44569	53/4535	0.0898253	0.204629	0.155229	SLC24A1	1
GO:0001655	GO:0001655	urogenital system development	44569	54/4535	0.0914499	0.205834	0.156143	SERPINF1	1
GO:0030217	GO:0030217	T cell differentiation	44569	55/4535	0.093072	0.205834	0.156143	IL6	1
GO:0031349	GO:0031349	positive regulation of defense response	44569	55/4535	0.093072	0.205834	0.156143	IL6	1
GO:0006366	GO:0006366	transcription by RNA polymerase II	44600	301/4535	0.0942542	0.205834	0.156143	LUM/IL6	2
GO:0007265	GO:0007265	Ras protein signal transduction	44569	56/4535	0.0946915	0.205834	0.156143	RAB39B	1
GO:0050808	GO:0050808	synapse organization	44569	56/4535	0.0946915	0.205834	0.156143	RAB39B	1
GO:0051222	GO:0051222	positive regulation of protein transport	44569	56/4535	0.0946915	0.205834	0.156143	IL6	1
GO:0016192	GO:0016192	vesicle-mediated transport	44600	302/4535	0.0947977	0.205834	0.156143	RAB39B/OLR1	2
GO:0002460	GO:0002460	adaptive immune response based on somatic recombination of immune receptors built from immunoglobulin superfamily domains	44569	57/4535	0.0963085	0.205834	0.156143	IL6	1
GO:0022409	GO:0022409	positive regulation of cell-cell adhesion	44569	57/4535	0.0963085	0.205834	0.156143	IL6	1
GO:0050708	GO:0050708	regulation of protein secretion	44569	57/4535	0.0963085	0.205834	0.156143	IL6	1
GO:0002237	GO:0002237	response to molecule of bacterial origin	44569	58/4535	0.0979229	0.205834	0.156143	IL6	1
GO:0002366	GO:0002366	leukocyte activation involved in immune response	44569	58/4535	0.0979229	0.205834	0.156143	IL6	1
GO:0018209	GO:0018209	peptidyl-serine modification	44569	58/4535	0.0979229	0.205834	0.156143	IL6	1
GO:0051251	GO:0051251	positive regulation of lymphocyte activation	44569	58/4535	0.0979229	0.205834	0.156143	IL6	1
GO:0002263	GO:0002263	cell activation involved in immune response	44569	59/4535	0.0995349	0.205834	0.156143	IL6	1
GO:0032943	GO:0032943	mononuclear cell proliferation	44569	59/4535	0.0995349	0.205834	0.156143	IL6	1
GO:0034599	GO:0034599	cellular response to oxidative stress	44569	59/4535	0.0995349	0.205834	0.156143	IL6	1
GO:0046651	GO:0046651	lymphocyte proliferation	44569	59/4535	0.0995349	0.205834	0.156143	IL6	1
GO:0045935	GO:0045935	positive regulation of nucleobase-containing compound metabolic process	44600	315/4535	0.101955	0.209435	0.158875	LUM/IL6	2
GO:0010557	GO:0010557	positive regulation of macromolecule biosynthetic process	44600	316/4535	0.102513	0.209435	0.158875	LUM/IL6	2
GO:0051047	GO:0051047	positive regulation of secretion	44569	61/4535	0.102751	0.209435	0.158875	IL6	1
GO:0002791	GO:0002791	regulation of peptide secretion	44569	62/4535	0.104356	0.210689	0.159826	IL6	1
GO:1904951	GO:1904951	positive regulation of establishment of protein localization	44569	62/4535	0.104356	0.210689	0.159826	IL6	1
GO:0031331	GO:0031331	positive regulation of cellular catabolic process	44569	63/4535	0.105957	0.210905	0.159989	IL6	1
GO:0050863	GO:0050863	regulation of T cell activation	44569	63/4535	0.105957	0.210905	0.159989	IL6	1
GO:0070661	GO:0070661	leukocyte proliferation	44569	63/4535	0.105957	0.210905	0.159989	IL6	1
GO:2000026	GO:2000026	regulation of multicellular organismal development	44600	323/4535	0.106442	0.210905	0.159989	SERPINF1/IL6	2
GO:0002696	GO:0002696	positive regulation of leukocyte activation	44569	64/4535	0.107557	0.211148	0.160174	IL6	1
GO:1903037	GO:1903037	regulation of leukocyte cell-cell adhesion	44569	64/4535	0.107557	0.211148	0.160174	IL6	1
GO:0050678	GO:0050678	regulation of epithelial cell proliferation	44569	65/4535	0.109154	0.212568	0.161251	SERPINF1	1
GO:0048468	GO:0048468	cell development	44600	328/4535	0.109278	0.212568	0.161251	SERPINF1/IL6	2
GO:0045765	GO:0045765	regulation of angiogenesis	44569	66/4535	0.110748	0.212982	0.161565	SERPINF1	1
GO:0050867	GO:0050867	positive regulation of cell activation	44569	66/4535	0.110748	0.212982	0.161565	IL6	1
GO:0007399	GO:0007399	nervous system development	44600	331/4535	0.11099	0.212982	0.161565	SERPINF1/IL6	2
GO:0031328	GO:0031328	positive regulation of cellular biosynthetic process	44600	333/4535	0.112137	0.214216	0.162501	LUM/IL6	2
GO:0030098	GO:0030098	lymphocyte differentiation	44569	68/4535	0.113929	0.214752	0.162908	IL6	1
GO:0051052	GO:0051052	regulation of DNA metabolic process	44569	68/4535	0.113929	0.214752	0.162908	IL6	1
GO:0062197	GO:0062197	cellular response to chemical stress	44569	68/4535	0.113929	0.214752	0.162908	IL6	1
GO:0008283	GO:0008283	cell population proliferation	44600	340/4535	0.116177	0.218023	0.165389	SERPINF1/IL6	2
GO:0007264	GO:0007264	small GTPase mediated signal transduction	44569	70/4535	0.1171	0.218793	0.165973	RAB39B	1
GO:0009891	GO:0009891	positive regulation of biosynthetic process	44600	345/4535	0.119089	0.221536	0.168055	LUM/IL6	2
GO:0007159	GO:0007159	leukocyte cell-cell adhesion	44569	72/4535	0.120262	0.221809	0.168261	IL6	1
GO:0002697	GO:0002697	regulation of immune effector process	44569	73/4535	0.121839	0.221809	0.168261	IL6	1
GO:0048608	GO:0048608	reproductive structure development	44569	73/4535	0.121839	0.221809	0.168261	SERPINF1	1
GO:0061458	GO:0061458	reproductive system development	44569	73/4535	0.121839	0.221809	0.168261	SERPINF1	1
GO:1901342	GO:1901342	regulation of vasculature development	44569	73/4535	0.121839	0.221809	0.168261	SERPINF1	1
GO:0009896	GO:0009896	positive regulation of catabolic process	44569	75/4535	0.124985	0.224657	0.170422	IL6	1
GO:0019221	GO:0019221	cytokine-mediated signaling pathway	44569	75/4535	0.124985	0.224657	0.170422	IL6	1
GO:0051607	GO:0051607	defense response to virus	44569	75/4535	0.124985	0.224657	0.170422	IL6	1
GO:0034655	GO:0034655	nucleobase-containing compound catabolic process	44569	76/4535	0.126555	0.226522	0.171837	IL6	1
GO:0006629	GO:0006629	lipid metabolic process	44600	361/4535	0.12855	0.229131	0.173815	RPE65/DHRS3	2
GO:0009306	GO:0009306	protein secretion	44569	80/4535	0.132808	0.235735	0.178825	IL6	1
GO:0035592	GO:0035592	establishment of protein localization to extracellular region	44569	81/4535	0.134366	0.236528	0.179427	IL6	1
GO:0051090	GO:0051090	regulation of DNA-binding transcription factor activity	44569	81/4535	0.134366	0.236528	0.179427	IL6	1
GO:0051249	GO:0051249	regulation of lymphocyte activation	44569	82/4535	0.13592	0.237303	0.180015	IL6	1
GO:0071692	GO:0071692	protein localization to extracellular region	44569	82/4535	0.13592	0.237303	0.180015	IL6	1
GO:0022407	GO:0022407	regulation of cell-cell adhesion	44569	83/4535	0.137473	0.237416	0.1801	IL6	1
GO:0050727	GO:0050727	regulation of inflammatory response	44569	84/4535	0.139023	0.237416	0.1801	IL6	1
GO:0010628	GO:0010628	positive regulation of gene expression	44600	379/4535	0.139437	0.237416	0.1801	LUM/IL6	2
GO:0001503	GO:0001503	ossification	44569	85/4535	0.14057	0.237416	0.1801	IL6	1
GO:0009615	GO:0009615	response to virus	44569	85/4535	0.14057	0.237416	0.1801	IL6	1
GO:0010035	GO:0010035	response to inorganic substance	44569	85/4535	0.14057	0.237416	0.1801	IL6	1
GO:0045785	GO:0045785	positive regulation of cell adhesion	44569	85/4535	0.14057	0.237416	0.1801	IL6	1
GO:0015031	GO:0015031	protein transport	44600	382/4535	0.141275	0.237416	0.1801	RAB39B/IL6	2
GO:0002250	GO:0002250	adaptive immune response	44569	86/4535	0.142115	0.237416	0.1801	IL6	1
GO:0022411	GO:0022411	cellular component disassembly	44569	86/4535	0.142115	0.237416	0.1801	IL6	1
GO:0090305	GO:0090305	nucleic acid phosphodiester bond hydrolysis	44569	86/4535	0.142115	0.237416	0.1801	IL6	1
GO:0032103	GO:0032103	positive regulation of response to external stimulus	44569	87/4535	0.143658	0.239055	0.181344	IL6	1
GO:0002790	GO:0002790	peptide secretion	44569	88/4535	0.145198	0.240421	0.18238	IL6	1
GO:0006914	GO:0006914	autophagy	44569	89/4535	0.146736	0.240421	0.18238	RAB39B	1
GO:0044270	GO:0044270	cellular nitrogen compound catabolic process	44569	89/4535	0.146736	0.240421	0.18238	IL6	1
GO:0061919	GO:0061919	process utilizing autophagic mechanism	44569	89/4535	0.146736	0.240421	0.18238	RAB39B	1
GO:0015833	GO:0015833	peptide transport	44600	392/4535	0.147449	0.240664	0.182564	RAB39B/IL6	2
GO:0046700	GO:0046700	heterocycle catabolic process	44569	90/4535	0.148271	0.241082	0.182881	IL6	1
GO:0023061	GO:0023061	signal release	44569	91/4535	0.149804	0.241945	0.183536	IL6	1
GO:0045184	GO:0045184	establishment of protein localization	44600	396/4535	0.149938	0.241945	0.183536	RAB39B/IL6	2
GO:0006417	GO:0006417	regulation of translation	44569	92/4535	0.151334	0.243277	0.184547	IL6	1
GO:0043410	GO:0043410	positive regulation of MAPK cascade	44569	93/4535	0.152863	0.24481	0.18571	IL6	1
GO:0042886	GO:0042886	amide transport	44600	402/4535	0.153691	0.245215	0.186017	RAB39B/IL6	2
GO:0002694	GO:0002694	regulation of leukocyte activation	44569	94/4535	0.154388	0.245408	0.186163	IL6	1
GO:0006979	GO:0006979	response to oxidative stress	44569	95/4535	0.155911	0.245994	0.186608	IL6	1
GO:0034330	GO:0034330	cell junction organization	44569	95/4535	0.155911	0.245994	0.186608	RAB39B	1
GO:0042110	GO:0042110	T cell activation	44569	96/4535	0.157432	0.247477	0.187733	IL6	1
GO:0055114	GO:0055114	oxidation-reduction process	44600	409/4535	0.1581	0.247612	0.187835	RPE65/DHRS3	2
GO:0019439	GO:0019439	aromatic compound catabolic process	44569	98/4535	0.160467	0.250399	0.189949	IL6	1
GO:0006897	GO:0006897	endocytosis	44569	100/4535	0.163492	0.253264	0.192123	OLR1	1
GO:0071396	GO:0071396	cellular response to lipid	44569	100/4535	0.163492	0.253264	0.192123	IL6	1
GO:0034248	GO:0034248	regulation of cellular amide metabolic process	44569	102/4535	0.166507	0.257001	0.194957	IL6	1
GO:0002521	GO:0002521	leukocyte differentiation	44569	104/4535	0.169513	0.258827	0.196343	IL6	1
GO:0050865	GO:0050865	regulation of cell activation	44569	104/4535	0.169513	0.258827	0.196343	IL6	1
GO:1901361	GO:1901361	organic cyclic compound catabolic process	44569	104/4535	0.169513	0.258827	0.196343	IL6	1
GO:1903530	GO:1903530	regulation of secretion by cell	44569	106/4535	0.17251	0.262461	0.1991	IL6	1
GO:0008285	GO:0008285	negative regulation of cell population proliferation	44569	109/4535	0.176987	0.268314	0.20354	SERPINF1	1
GO:0051223	GO:0051223	regulation of protein transport	44569	110/4535	0.178474	0.26961	0.204523	IL6	1
GO:0009617	GO:0009617	response to bacterium	44569	111/4535	0.17996	0.270871	0.205479	IL6	1
GO:0044248	GO:0044248	cellular catabolic process	44600	444/4535	0.18058	0.270871	0.205479	RAB39B/IL6	2
GO:0050793	GO:0050793	regulation of developmental process	44600	447/4535	0.182539	0.271516	0.205969	SERPINF1/IL6	2
GO:0043065	GO:0043065	positive regulation of apoptotic process	44569	113/4535	0.182923	0.271516	0.205969	IL6	1
GO:0043068	GO:0043068	positive regulation of programmed cell death	44569	113/4535	0.182923	0.271516	0.205969	IL6	1
GO:0001525	GO:0001525	angiogenesis	44569	115/4535	0.185877	0.274943	0.208568	SERPINF1	1
GO:0031175	GO:0031175	neuron projection development	44569	116/4535	0.187351	0.275212	0.208772	IL6	1
GO:0090087	GO:0090087	regulation of peptide transport	44569	116/4535	0.187351	0.275212	0.208772	IL6	1
GO:0070201	GO:0070201	regulation of establishment of protein localization	44569	117/4535	0.188822	0.27642	0.209688	IL6	1
GO:0009653	GO:0009653	anatomical structure morphogenesis	44600	462/4535	0.192396	0.280186	0.212545	SERPINF1/IL6	2
GO:0010608	GO:0010608	posttranscriptional regulation of gene expression	44569	120/4535	0.193221	0.280186	0.212545	IL6	1
GO:0006355	GO:0006355	regulation of transcription, DNA-templated	44600	465/4535	0.19438	0.280186	0.212545	LUM/IL6	2
GO:0010942	GO:0010942	positive regulation of cell death	44569	121/4535	0.194683	0.280186	0.212545	IL6	1
GO:0031347	GO:0031347	regulation of defense response	44569	121/4535	0.194683	0.280186	0.212545	IL6	1
GO:0035556	GO:0035556	intracellular signal transduction	44600	467/4535	0.195705	0.280708	0.212941	RAB39B/IL6	2
GO:0051046	GO:0051046	regulation of secretion	44569	124/4535	0.199055	0.284555	0.21586	IL6	1
GO:0046649	GO:0046649	lymphocyte activation	44569	127/4535	0.203406	0.289803	0.21984	IL6	1
GO:0015672	GO:0015672	monovalent inorganic cation transport	44569	128/4535	0.204852	0.290889	0.220665	SLC24A1	1
GO:0006820	GO:0006820	anion transport	44569	131/4535	0.209175	0.292159	0.221628	SLC24A1	1
GO:0009725	GO:0009725	response to hormone	44569	131/4535	0.209175	0.292159	0.221628	IL6	1
GO:0030155	GO:0030155	regulation of cell adhesion	44569	131/4535	0.209175	0.292159	0.221628	IL6	1
GO:0043408	GO:0043408	regulation of MAPK cascade	44569	131/4535	0.209175	0.292159	0.221628	IL6	1
GO:0048514	GO:0048514	blood vessel morphogenesis	44569	131/4535	0.209175	0.292159	0.221628	SERPINF1	1
GO:0071705	GO:0071705	nitrogen compound transport	44600	490/4535	0.211063	0.293786	0.222862	RAB39B/IL6	2
GO:1903506	GO:1903506	regulation of nucleic acid-templated transcription	44600	492/4535	0.212408	0.293786	0.222862	LUM/IL6	2
GO:2001141	GO:2001141	regulation of RNA biosynthetic process	44600	492/4535	0.212408	0.293786	0.222862	LUM/IL6	2
GO:0014070	GO:0014070	response to organic cyclic compound	44569	135/4535	0.214908	0.295325	0.224029	IL6	1
GO:0098609	GO:0098609	cell-cell adhesion	44569	135/4535	0.214908	0.295325	0.224029	IL6	1
GO:0033993	GO:0033993	response to lipid	44569	136/4535	0.216335	0.29633	0.224792	IL6	1
GO:0097435	GO:0097435	supramolecular fiber organization	44569	142/4535	0.224852	0.30701	0.232893	LUM	1
GO:0048666	GO:0048666	neuron development	44569	143/4535	0.226264	0.30795	0.233607	IL6	1
GO:0071345	GO:0071345	cellular response to cytokine stimulus	44569	146/4535	0.230485	0.312696	0.237207	IL6	1
GO:0000165	GO:0000165	MAPK cascade	44569	149/4535	0.234686	0.314391	0.238493	IL6	1
GO:0008284	GO:0008284	positive regulation of cell population proliferation	44569	149/4535	0.234686	0.314391	0.238493	IL6	1
GO:0009887	GO:0009887	animal organ morphogenesis	44569	149/4535	0.234686	0.314391	0.238493	IL6	1
GO:0023014	GO:0023014	signal transduction by protein phosphorylation	44569	149/4535	0.234686	0.314391	0.238493	IL6	1
GO:0001568	GO:0001568	blood vessel development	44569	152/4535	0.238867	0.318989	0.241981	SERPINF1	1
GO:0051093	GO:0051093	negative regulation of developmental process	44569	156/4535	0.244411	0.325372	0.246823	SERPINF1	1
GO:0045321	GO:0045321	leukocyte activation	44569	157/4535	0.245791	0.326191	0.247444	IL6	1
GO:0001944	GO:0001944	vasculature development	44569	158/4535	0.24717	0.327001	0.248058	SERPINF1	1
GO:0098662	GO:0098662	inorganic cation transmembrane transport	44569	159/4535	0.248546	0.327803	0.248667	SLC24A1	1
GO:0034097	GO:0034097	response to cytokine	44569	160/4535	0.249919	0.328598	0.24927	IL6	1
GO:0032940	GO:0032940	secretion by cell	44569	164/4535	0.255393	0.33194	0.251805	IL6	1
GO:0035239	GO:0035239	tube morphogenesis	44569	164/4535	0.255393	0.33194	0.251805	SERPINF1	1
GO:0030001	GO:0030001	metal ion transport	44569	165/4535	0.256755	0.33194	0.251805	SLC24A1	1
GO:0051050	GO:0051050	positive regulation of transport	44569	165/4535	0.256755	0.33194	0.251805	IL6	1
GO:0030097	GO:0030097	hemopoiesis	44569	166/4535	0.258116	0.33194	0.251805	IL6	1
GO:0032880	GO:0032880	regulation of protein localization	44569	166/4535	0.258116	0.33194	0.251805	IL6	1
GO:0006954	GO:0006954	inflammatory response	44569	167/4535	0.259474	0.33194	0.251805	IL6	1
GO:0008610	GO:0008610	lipid biosynthetic process	44569	167/4535	0.259474	0.33194	0.251805	RPE65	1
GO:0030182	GO:0030182	neuron differentiation	44569	167/4535	0.259474	0.33194	0.251805	IL6	1
GO:0140352	GO:0140352	export from cell	44569	169/4535	0.262185	0.334403	0.253674	IL6	1
GO:0002684	GO:0002684	positive regulation of immune system process	44569	170/4535	0.263537	0.335124	0.254221	IL6	1
GO:0048534	GO:0048534	hematopoietic or lymphoid organ development	44569	174/4535	0.268923	0.340956	0.258644	IL6	1
GO:0001934	GO:0001934	positive regulation of protein phosphorylation	44569	176/4535	0.271603	0.342316	0.259676	IL6	1
GO:0043066	GO:0043066	negative regulation of apoptotic process	44569	176/4535	0.271603	0.342316	0.259676	IL6	1
GO:0098655	GO:0098655	cation transmembrane transport	44569	177/4535	0.27294	0.342986	0.260185	SLC24A1	1
GO:0002252	GO:0002252	immune effector process	44569	180/4535	0.276937	0.344957	0.26168	IL6	1
GO:0002520	GO:0002520	immune system development	44569	180/4535	0.276937	0.344957	0.26168	IL6	1
GO:0098660	GO:0098660	inorganic ion transmembrane transport	44569	180/4535	0.276937	0.344957	0.26168	SLC24A1	1
GO:0043069	GO:0043069	negative regulation of programmed cell death	44569	181/4535	0.278265	0.345601	0.262168	IL6	1
GO:0042327	GO:0042327	positive regulation of phosphorylation	44569	183/4535	0.280916	0.347113	0.263315	IL6	1
GO:0022603	GO:0022603	regulation of anatomical structure morphogenesis	44569	184/4535	0.282237	0.347113	0.263315	SERPINF1	1
GO:1902533	GO:1902533	positive regulation of intracellular signal transduction	44569	184/4535	0.282237	0.347113	0.263315	IL6	1
GO:0001775	GO:0001775	cell activation	44569	185/4535	0.283557	0.347113	0.263315	IL6	1
GO:0003006	GO:0003006	developmental process involved in reproduction	44569	185/4535	0.283557	0.347113	0.263315	SERPINF1	1
GO:0060548	GO:0060548	negative regulation of cell death	44569	192/4535	0.292736	0.357322	0.27106	IL6	1
GO:0046903	GO:0046903	secretion	44569	194/4535	0.295339	0.35947	0.272689	IL6	1
GO:0051130	GO:0051130	positive regulation of cellular component organization	44569	195/4535	0.296638	0.360022	0.273108	IL6	1
GO:0010562	GO:0010562	positive regulation of phosphorus metabolic process	44569	198/4535	0.300521	0.361644	0.274339	IL6	1
GO:0032101	GO:0032101	regulation of response to external stimulus	44569	198/4535	0.300521	0.361644	0.274339	IL6	1
GO:0045937	GO:0045937	positive regulation of phosphate metabolic process	44569	198/4535	0.300521	0.361644	0.274339	IL6	1
GO:0006259	GO:0006259	DNA metabolic process	44569	201/4535	0.304386	0.364237	0.276305	IL6	1
GO:0048646	GO:0048646	anatomical structure formation involved in morphogenesis	44569	201/4535	0.304386	0.364237	0.276305	SERPINF1	1
GO:0035295	GO:0035295	tube development	44569	204/4535	0.308232	0.367806	0.279013	SERPINF1	1
GO:0051241	GO:0051241	negative regulation of multicellular organismal process	44569	210/4535	0.315868	0.374818	0.284332	SERPINF1	1
GO:0072359	GO:0072359	circulatory system development	44569	210/4535	0.315868	0.374818	0.284332	SERPINF1	1
GO:0031401	GO:0031401	positive regulation of protein modification process	44569	211/4535	0.317133	0.375274	0.284678	IL6	1
GO:0048878	GO:0048878	chemical homeostasis	44569	213/4535	0.319658	0.377214	0.286149	IL6	1
GO:0120036	GO:0120036	plasma membrane bounded cell projection organization	44569	216/4535	0.32343	0.379562	0.287931	IL6	1
GO:1901701	GO:1901701	cellular response to oxygen-containing compound	44569	216/4535	0.32343	0.379562	0.287931	IL6	1
GO:0044265	GO:0044265	cellular macromolecule catabolic process	44569	218/4535	0.325934	0.38145	0.289363	IL6	1
GO:0098542	GO:0098542	defense response to other organism	44569	220/4535	0.32843	0.383318	0.29078	IL6	1
GO:0009890	GO:0009890	negative regulation of biosynthetic process	44569	223/4535	0.332159	0.386612	0.293278	IL6	1
GO:0006396	GO:0006396	RNA processing	44569	224/4535	0.333398	0.386996	0.29357	IL6	1
GO:0030030	GO:0030030	cell projection organization	44569	227/4535	0.337103	0.390234	0.296026	IL6	1
GO:0034220	GO:0034220	ion transmembrane transport	44569	234/4535	0.345679	0.399076	0.302734	SLC24A1	1
GO:0006412	GO:0006412	translation	44569	238/4535	0.350535	0.403589	0.306157	IL6	1
GO:0007267	GO:0007267	cell-cell signaling	44569	241/4535	0.354156	0.406659	0.308486	IL6	1
GO:0006812	GO:0006812	cation transport	44569	242/4535	0.35536	0.406944	0.308702	SLC24A1	1
GO:0043043	GO:0043043	peptide biosynthetic process	44569	243/4535	0.356561	0.407225	0.308916	IL6	1
GO:0018193	GO:0018193	peptidyl-amino acid modification	44569	250/4535	0.364915	0.415652	0.315308	IL6	1
GO:0007155	GO:0007155	cell adhesion	44569	252/4535	0.367285	0.417235	0.316509	IL6	1
GO:0009057	GO:0009057	macromolecule catabolic process	44569	254/4535	0.369646	0.418802	0.317697	IL6	1
GO:0022610	GO:0022610	biological adhesion	44569	256/4535	0.372	0.420351	0.318872	IL6	1
GO:0002682	GO:0002682	regulation of immune system process	44569	259/4535	0.375517	0.423202	0.321035	IL6	1
GO:0080134	GO:0080134	regulation of response to stress	44569	269/4535	0.387115	0.432986	0.328457	IL6	1
GO:0001932	GO:0001932	regulation of protein phosphorylation	44569	270/4535	0.388264	0.432986	0.328457	IL6	1
GO:0009719	GO:0009719	response to endogenous stimulus	44569	270/4535	0.388264	0.432986	0.328457	IL6	1
GO:0043604	GO:0043604	amide biosynthetic process	44569	270/4535	0.388264	0.432986	0.328457	IL6	1
GO:0009967	GO:0009967	positive regulation of signal transduction	44569	274/4535	0.392843	0.436948	0.331463	IL6	1
GO:0006518	GO:0006518	peptide metabolic process	44569	275/4535	0.393982	0.437074	0.331559	IL6	1
GO:0051707	GO:0051707	response to other organism	44569	279/4535	0.398524	0.440964	0.334509	IL6	1
GO:0043207	GO:0043207	response to external biotic stimulus	44569	280/4535	0.399654	0.441069	0.334589	IL6	1
GO:1901700	GO:1901700	response to oxygen-containing compound	44569	283/4535	0.403035	0.441557	0.33496	IL6	1
GO:0042981	GO:0042981	regulation of apoptotic process	44569	284/4535	0.404158	0.441557	0.33496	IL6	1
GO:0000003	GO:0000003	reproduction	44569	285/4535	0.405279	0.441557	0.33496	SERPINF1	1
GO:0006955	GO:0006955	immune response	44569	285/4535	0.405279	0.441557	0.33496	IL6	1
GO:0022414	GO:0022414	reproductive process	44569	285/4535	0.405279	0.441557	0.33496	SERPINF1	1
GO:0009607	GO:0009607	response to biotic stimulus	44569	288/4535	0.408632	0.444075	0.336869	IL6	1
GO:0043067	GO:0043067	regulation of programmed cell death	44569	290/4535	0.410858	0.445358	0.337842	IL6	1
GO:0032270	GO:0032270	positive regulation of cellular protein metabolic process	44569	292/4535	0.413077	0.446626	0.338805	IL6	1
GO:0010629	GO:0010629	negative regulation of gene expression	44569	294/4535	0.415288	0.447881	0.339756	IL6	1
GO:0042325	GO:0042325	regulation of phosphorylation	44569	302/4535	0.424061	0.45506	0.345202	IL6	1
GO:0010647	GO:0010647	positive regulation of cell communication	44569	303/4535	0.42515	0.45506	0.345202	IL6	1
GO:0051247	GO:0051247	positive regulation of protein metabolic process	44569	303/4535	0.42515	0.45506	0.345202	IL6	1
GO:0023056	GO:0023056	positive regulation of signaling	44569	304/4535	0.426236	0.455079	0.345217	IL6	1
GO:0010941	GO:0010941	regulation of cell death	44569	308/4535	0.430565	0.458552	0.347851	IL6	1
GO:1902531	GO:1902531	regulation of intracellular signal transduction	44569	309/4535	0.431643	0.458553	0.347852	IL6	1
GO:0044093	GO:0044093	positive regulation of molecular function	44569	317/4535	0.4402	0.466481	0.353866	IL6	1
GO:0051049	GO:0051049	regulation of transport	44569	324/4535	0.447596	0.473141	0.358918	IL6	1
GO:0044419	GO:0044419	interspecies interaction between organisms	44569	335/4535	0.459044	0.484042	0.367187	IL6	1
GO:0006952	GO:0006952	defense response	44569	338/4535	0.46213	0.485599	0.368369	IL6	1
GO:0009888	GO:0009888	tissue development	44569	339/4535	0.463155	0.485599	0.368369	IL6	1
GO:0043603	GO:0043603	cellular amide metabolic process	44569	340/4535	0.464179	0.485599	0.368369	IL6	1
GO:0019220	GO:0019220	regulation of phosphate metabolic process	44569	342/4535	0.466221	0.485599	0.368369	IL6	1
GO:0051174	GO:0051174	regulation of phosphorus metabolic process	44569	342/4535	0.466221	0.485599	0.368369	IL6	1
GO:0042592	GO:0042592	homeostatic process	44569	345/4535	0.469271	0.487448	0.369772	IL6	1
GO:0055085	GO:0055085	transmembrane transport	44569	346/4535	0.470284	0.487448	0.369772	SLC24A1	1
GO:0031399	GO:0031399	regulation of protein modification process	44569	348/4535	0.472306	0.488355	0.37046	IL6	1
GO:0006468	GO:0006468	protein phosphorylation	44569	356/4535	0.480325	0.495444	0.375837	IL6	1
GO:0006811	GO:0006811	ion transport	44569	372/4535	0.496043	0.510422	0.387199	SLC24A1	1
GO:0033554	GO:0033554	cellular response to stress	44569	394/4535	0.516977	0.53068	0.402567	IL6	1
GO:0051128	GO:0051128	regulation of cellular component organization	44569	405/4535	0.527155	0.539468	0.409233	IL6	1
GO:0048584	GO:0048584	positive regulation of response to stimulus	44569	406/4535	0.528071	0.539468	0.409233	IL6	1
GO:0006915	GO:0006915	apoptotic process	44569	409/4535	0.530809	0.540968	0.410371	IL6	1
GO:0012501	GO:0012501	programmed cell death	44569	419/4535	0.539837	0.548457	0.416052	IL6	1
GO:0071310	GO:0071310	cellular response to organic substance	44569	420/4535	0.540732	0.548457	0.416052	IL6	1
GO:0007166	GO:0007166	cell surface receptor signaling pathway	44569	429/4535	0.548713	0.55523	0.42119	IL6	1
GO:0008219	GO:0008219	cell death	44569	441/4535	0.559166	0.564466	0.428196	IL6	1
GO:1901575	GO:1901575	organic substance catabolic process	44569	469/4535	0.582736	0.586869	0.445191	IL6	1
GO:0010605	GO:0010605	negative regulation of macromolecule metabolic process	44569	476/4535	0.588453	0.591229	0.448498	IL6	1
GO:0016310	GO:0016310	phosphorylation	44569	484/4535	0.594903	0.596303	0.452347	IL6	1
GO:1901566	GO:1901566	organonitrogen compound biosynthetic process	44569	496/4535	0.604412	0.604412	0.458499	IL6	1

## Sheet: BP-up
	ID	Description	GeneRatio	BgRatio	pvalue	p.adjust	qvalue	geneID	Count
GO:0035914	GO:0035914	skeletal muscle cell differentiation	44562	11/4535	0.00242558	0.0664462	0.0314745	NR4A1	1
GO:0043154	GO:0043154	negative regulation of cysteine-type endopeptidase activity involved in apoptotic process	44562	25/4535	0.00551268	0.0664462	0.0314745	NR4A1	1
GO:2000117	GO:2000117	negative regulation of cysteine-type endopeptidase activity	44562	28/4535	0.0061742	0.0664462	0.0314745	NR4A1	1
GO:0007519	GO:0007519	skeletal muscle tissue development	44562	40/4535	0.00882029	0.0664462	0.0314745	NR4A1	1
GO:0060538	GO:0060538	skeletal muscle organ development	44562	40/4535	0.00882029	0.0664462	0.0314745	NR4A1	1
GO:0043281	GO:0043281	regulation of cysteine-type endopeptidase activity involved in apoptotic process	44562	46/4535	0.0101433	0.0664462	0.0314745	NR4A1	1
GO:0071375	GO:0071375	cellular response to peptide hormone stimulus	44562	47/4535	0.0103638	0.0664462	0.0314745	NR4A1	1
GO:0030522	GO:0030522	intracellular receptor signaling pathway	44562	48/4535	0.0105843	0.0664462	0.0314745	NR4A1	1
GO:2000116	GO:2000116	regulation of cysteine-type endopeptidase activity	44562	53/4535	0.0116869	0.0664462	0.0314745	NR4A1	1
GO:1901653	GO:1901653	cellular response to peptide	44562	57/4535	0.0125689	0.0664462	0.0314745	NR4A1	1
GO:0010951	GO:0010951	negative regulation of endopeptidase activity	44562	59/4535	0.0130099	0.0664462	0.0314745	NR4A1	1
GO:0043434	GO:0043434	response to peptide hormone	44562	61/4535	0.0134509	0.0664462	0.0314745	NR4A1	1
GO:0010466	GO:0010466	negative regulation of peptidase activity	44562	63/4535	0.013892	0.0664462	0.0314745	NR4A1	1
GO:0045444	GO:0045444	fat cell differentiation	44562	65/4535	0.014333	0.0664462	0.0314745	NR4A1	1
GO:0050678	GO:0050678	regulation of epithelial cell proliferation	44562	65/4535	0.014333	0.0664462	0.0314745	NR4A1	1
GO:0007517	GO:0007517	muscle organ development	44562	69/4535	0.015215	0.0664462	0.0314745	NR4A1	1
GO:0014706	GO:0014706	striated muscle tissue development	44562	70/4535	0.0154355	0.0664462	0.0314745	NR4A1	1
GO:1901652	GO:1901652	response to peptide	44562	72/4535	0.0158765	0.0664462	0.0314745	NR4A1	1
GO:0060537	GO:0060537	muscle tissue development	44562	74/4535	0.0163175	0.0664462	0.0314745	NR4A1	1
GO:0045861	GO:0045861	negative regulation of proteolysis	44562	89/4535	0.0196251	0.0664462	0.0314745	NR4A1	1
GO:0050673	GO:0050673	epithelial cell proliferation	44562	90/4535	0.0198456	0.0664462	0.0314745	NR4A1	1
GO:0052548	GO:0052548	regulation of endopeptidase activity	44562	90/4535	0.0198456	0.0664462	0.0314745	NR4A1	1
GO:0045786	GO:0045786	negative regulation of cell cycle	44562	91/4535	0.0200662	0.0664462	0.0314745	NR4A1	1
GO:0051346	GO:0051346	negative regulation of hydrolase activity	44562	97/4535	0.0213892	0.0664462	0.0314745	NR4A1	1
GO:0032870	GO:0032870	cellular response to hormone stimulus	44562	100/4535	0.0220507	0.0664462	0.0314745	NR4A1	1
GO:0052547	GO:0052547	regulation of peptidase activity	44562	101/4535	0.0222712	0.0664462	0.0314745	NR4A1	1
GO:0071417	GO:0071417	cellular response to organonitrogen compound	44562	109/4535	0.0240353	0.0664462	0.0314745	NR4A1	1
GO:0043065	GO:0043065	positive regulation of apoptotic process	44562	113/4535	0.0249173	0.0664462	0.0314745	NR4A1	1
GO:0043068	GO:0043068	positive regulation of programmed cell death	44562	113/4535	0.0249173	0.0664462	0.0314745	NR4A1	1
GO:0061061	GO:0061061	muscle structure development	44562	113/4535	0.0249173	0.0664462	0.0314745	NR4A1	1
GO:0010942	GO:0010942	positive regulation of cell death	44562	121/4535	0.0266814	0.0688551	0.0326156	NR4A1	1
GO:0009725	GO:0009725	response to hormone	44562	131/4535	0.0288864	0.0700277	0.033171	NR4A1	1
GO:1901699	GO:1901699	cellular response to nitrogen compound	44562	131/4535	0.0288864	0.0700277	0.033171	NR4A1	1
GO:0030162	GO:0030162	regulation of proteolysis	44562	155/4535	0.0341786	0.079621	0.0377152	NR4A1	1
GO:0045944	GO:0045944	positive regulation of transcription by RNA polymerase II	44562	160/4535	0.0352811	0.079621	0.0377152	NR4A1	1
GO:0010243	GO:0010243	response to organonitrogen compound	44562	165/4535	0.0363837	0.079621	0.0377152	NR4A1	1
GO:0043086	GO:0043086	negative regulation of catalytic activity	44562	167/4535	0.0368247	0.079621	0.0377152	NR4A1	1
GO:0043066	GO:0043066	negative regulation of apoptotic process	44562	176/4535	0.0388093	0.0810626	0.0383981	NR4A1	1
GO:0043069	GO:0043069	negative regulation of programmed cell death	44562	181/4535	0.0399118	0.0810626	0.0383981	NR4A1	1
GO:0060548	GO:0060548	negative regulation of cell death	44562	192/4535	0.0423374	0.0810626	0.0383981	NR4A1	1
GO:1901698	GO:1901698	response to nitrogen compound	44562	192/4535	0.0423374	0.0810626	0.0383981	NR4A1	1
GO:0051726	GO:0051726	regulation of cell cycle	44562	193/4535	0.0425579	0.0810626	0.0383981	NR4A1	1
GO:1901701	GO:1901701	cellular response to oxygen-containing compound	44562	216/4535	0.0476295	0.0874522	0.0414247	NR4A1	1
GO:0044092	GO:0044092	negative regulation of molecular function	44562	219/4535	0.0482911	0.0874522	0.0414247	NR4A1	1
GO:0045893	GO:0045893	positive regulation of transcription, DNA-templated	44562	229/4535	0.0504961	0.0874522	0.0414247	NR4A1	1
GO:0032269	GO:0032269	negative regulation of cellular protein metabolic process	44562	231/4535	0.0509372	0.0874522	0.0414247	NR4A1	1
GO:0071495	GO:0071495	cellular response to endogenous stimulus	44562	233/4535	0.0513782	0.0874522	0.0414247	NR4A1	1
GO:0051248	GO:0051248	negative regulation of protein metabolic process	44562	242/4535	0.0533627	0.0878934	0.0416337	NR4A1	1
GO:0051336	GO:0051336	regulation of hydrolase activity	44562	253/4535	0.0557883	0.0878934	0.0416337	NR4A1	1
GO:1902680	GO:1902680	positive regulation of RNA biosynthetic process	44562	257/4535	0.0566703	0.0878934	0.0416337	NR4A1	1
GO:1903508	GO:1903508	positive regulation of nucleic acid-templated transcription	44562	257/4535	0.0566703	0.0878934	0.0416337	NR4A1	1
GO:0009719	GO:0009719	response to endogenous stimulus	44562	270/4535	0.0595369	0.0878934	0.0416337	NR4A1	1
GO:0042127	GO:0042127	regulation of cell population proliferation	44562	271/4535	0.0597574	0.0878934	0.0416337	NR4A1	1
GO:0006357	GO:0006357	regulation of transcription by RNA polymerase II	44562	274/4535	0.060419	0.0878934	0.0416337	NR4A1	1
GO:0051254	GO:0051254	positive regulation of RNA metabolic process	44562	277/4535	0.0610805	0.0878934	0.0416337	NR4A1	1
GO:1901700	GO:1901700	response to oxygen-containing compound	44562	283/4535	0.0624035	0.0878934	0.0416337	NR4A1	1
GO:0042981	GO:0042981	regulation of apoptotic process	44562	284/4535	0.062624	0.0878934	0.0416337	NR4A1	1
GO:0043067	GO:0043067	regulation of programmed cell death	44562	290/4535	0.0639471	0.0882029	0.0417803	NR4A1	1
GO:0006366	GO:0006366	transcription by RNA polymerase II	44562	301/4535	0.0663727	0.08991	0.042589	NR4A1	1
GO:0010941	GO:0010941	regulation of cell death	44562	308/4535	0.0679162	0.08991	0.042589	NR4A1	1
GO:0045935	GO:0045935	positive regulation of nucleobase-containing compound metabolic process	44562	315/4535	0.0694598	0.08991	0.042589	NR4A1	1
GO:0010557	GO:0010557	positive regulation of macromolecule biosynthetic process	44562	316/4535	0.0696803	0.08991	0.042589	NR4A1	1
GO:0031328	GO:0031328	positive regulation of cellular biosynthetic process	44562	333/4535	0.0734289	0.0922121	0.0436794	NR4A1	1
GO:0009888	GO:0009888	tissue development	44562	339/4535	0.0747519	0.0922121	0.0436794	NR4A1	1
GO:0008283	GO:0008283	cell population proliferation	44562	340/4535	0.0749724	0.0922121	0.0436794	NR4A1	1
GO:0009891	GO:0009891	positive regulation of biosynthetic process	44562	345/4535	0.076075	0.0922121	0.0436794	NR4A1	1
GO:0007049	GO:0007049	cell cycle	44562	371/4535	0.0818082	0.0968953	0.0458978	NR4A1	1
GO:0006508	GO:0006508	proteolysis	44562	378/4535	0.0833517	0.0968953	0.0458978	NR4A1	1
GO:0010628	GO:0010628	positive regulation of gene expression	44562	379/4535	0.0835722	0.0968953	0.0458978	NR4A1	1
GO:0051172	GO:0051172	negative regulation of nitrogen compound metabolic process	44562	403/4535	0.0888644	0.101494	0.048076	NR4A1	1
GO:0006915	GO:0006915	apoptotic process	44562	409/4535	0.0901874	0.101494	0.048076	NR4A1	1
GO:0012501	GO:0012501	programmed cell death	44562	419/4535	0.0923925	0.101494	0.048076	NR4A1	1
GO:0071310	GO:0071310	cellular response to organic substance	44562	420/4535	0.092613	0.101494	0.048076	NR4A1	1
GO:0031324	GO:0031324	negative regulation of cellular metabolic process	44562	437/4535	0.0963616	0.103727	0.0491336	NR4A1	1
GO:0008219	GO:0008219	cell death	44562	441/4535	0.0972437	0.103727	0.0491336	NR4A1	1
GO:0050790	GO:0050790	regulation of catalytic activity	44562	462/4535	0.101874	0.106531	0.0504619	NR4A1	1
GO:0006355	GO:0006355	regulation of transcription, DNA-templated	44562	465/4535	0.102536	0.106531	0.0504619	NR4A1	1
GO:0010605	GO:0010605	negative regulation of macromolecule metabolic process	44562	476/4535	0.104961	0.107653	0.0509934	NR4A1	1
GO:1903506	GO:1903506	regulation of nucleic acid-templated transcription	44562	492/4535	0.10849	0.10849	0.0513898	NR4A1	1
GO:2001141	GO:2001141	regulation of RNA biosynthetic process	44562	492/4535	0.10849	0.10849	0.0513898	NR4A1	1

## Sheet: MF-up
	ID	Description	GeneRatio	BgRatio	pvalue	p.adjust	qvalue	geneID	Count
GO:0001216	GO:0001216	DNA-binding transcription activator activity	44562	42/3922	0.0107088	0.0481897	0.0225449	NR4A1	1
GO:0001228	GO:0001228	DNA-binding transcription activator activity, RNA polymerase II-specific	44562	42/3922	0.0107088	0.0481897	0.0225449	NR4A1	1
GO:0046982	GO:0046982	protein heterodimerization activity	44562	80/3922	0.0203978	0.0493371	0.0230817	NR4A1	1
GO:0000981	GO:0000981	DNA-binding transcription factor activity, RNA polymerase II-specific	44562	86/3922	0.0219276	0.0493371	0.0230817	NR4A1	1
GO:0003700	GO:0003700	DNA-binding transcription factor activity	44562	124/3922	0.0316165	0.0569097	0.0266244	NR4A1	1
GO:0008270	GO:0008270	zinc ion binding	44562	204/3922	0.0520143	0.067859	0.0317469	NR4A1	1
GO:0140110	GO:0140110	transcription regulator activity	44562	207/3922	0.0527792	0.067859	0.0317469	NR4A1	1
GO:0046983	GO:0046983	protein dimerization activity	44562	259/3922	0.0660377	0.0736869	0.0344734	NR4A1	1
GO:0046914	GO:0046914	transition metal ion binding	44562	289/3922	0.0736869	0.0736869	0.0344734	NR4A1	1

## Sheet: MF-down
	ID	Description	GeneRatio	BgRatio	pvalue	p.adjust	qvalue	geneID	Count
GO:0016701	GO:0016701	oxidoreductase activity, acting on single donors with incorporation of molecular oxygen	44567	10/3922	0.0152108	0.198021	0.162122	RPE65	1
GO:0017022	GO:0017022	myosin binding	44567	11/3922	0.0167212	0.198021	0.162122	RAB39B	1
GO:0072341	GO:0072341	modified amino acid binding	44567	17/3922	0.0257432	0.198021	0.162122	RPE65	1
GO:0015085	GO:0015085	calcium ion transmembrane transporter activity	44567	18/3922	0.0272401	0.198021	0.162122	SLC24A1	1
GO:0072509	GO:0072509	divalent inorganic cation transmembrane transporter activity	44567	20/3922	0.0302282	0.198021	0.162122	SLC24A1	1
GO:0015079	GO:0015079	potassium ion transmembrane transporter activity	44567	22/3922	0.0332087	0.198021	0.162122	SLC24A1	1
GO:0015081	GO:0015081	sodium ion transmembrane transporter activity	44567	25/3922	0.0376651	0.198021	0.162122	SLC24A1	1
GO:0051213	GO:0051213	dioxygenase activity	44567	25/3922	0.0376651	0.198021	0.162122	RPE65	1
GO:0070851	GO:0070851	growth factor receptor binding	44567	25/3922	0.0376651	0.198021	0.162122	IL6	1
GO:0016859	GO:0016859	cis-trans isomerase activity	44567	26/3922	0.0391468	0.198021	0.162122	RPE65	1
GO:0015293	GO:0015293	symporter activity	44567	27/3922	0.0406265	0.198021	0.162122	SLC24A1	1
GO:0022853	GO:0022853	active ion transmembrane transporter activity	44567	32/3922	0.0479968	0.198021	0.162122	SLC24A1	1
GO:0005125	GO:0005125	cytokine activity	44567	35/3922	0.0523963	0.198021	0.162122	IL6	1
GO:0015291	GO:0015291	secondary active transmembrane transporter activity	44567	37/3922	0.0553199	0.198021	0.162122	SLC24A1	1
GO:0052689	GO:0052689	carboxylic ester hydrolase activity	44567	40/3922	0.0596912	0.198021	0.162122	RPE65	1
GO:0016491	GO:0016491	oxidoreductase activity	44598	288/3922	0.0661719	0.198021	0.162122	RPE65/DHRS3	2
GO:0016616	GO:0016616	oxidoreductase activity, acting on the CH-OH group of donors, NAD or NADP as acceptor	44567	46/3922	0.0683831	0.198021	0.162122	DHRS3	1
GO:0005126	GO:0005126	cytokine receptor binding	44567	49/3922	0.0727039	0.198021	0.162122	IL6	1
GO:0008083	GO:0008083	growth factor activity	44567	50/3922	0.0741405	0.198021	0.162122	IL6	1
GO:0022804	GO:0022804	active transmembrane transporter activity	44567	51/3922	0.0755752	0.198021	0.162122	SLC24A1	1
GO:0016614	GO:0016614	oxidoreductase activity, acting on CH-OH group of donors	44567	52/3922	0.077008	0.198021	0.162122	DHRS3	1
GO:0030246	GO:0030246	carbohydrate binding	44567	62/3922	0.091235	0.208457	0.170667	OLR1	1
GO:0016853	GO:0016853	isomerase activity	44567	63/3922	0.0926476	0.208457	0.170667	RPE65	1
GO:0046873	GO:0046873	metal ion transmembrane transporter activity	44567	63/3922	0.0926476	0.208457	0.170667	SLC24A1	1
GO:0008509	GO:0008509	anion transmembrane transporter activity	44567	66/3922	0.0968744	0.209249	0.171315	SLC24A1	1
GO:0003924	GO:0003924	GTPase activity	44567	76/3922	0.110845	0.224453	0.183763	RAB39B	1
GO:0015077	GO:0015077	monovalent inorganic cation transmembrane transporter activity	44567	78/3922	0.113618	0.224453	0.183763	SLC24A1	1
GO:0005543	GO:0005543	phospholipid binding	44567	80/3922	0.116383	0.224453	0.183763	RPE65	1
GO:0022890	GO:0022890	inorganic cation transmembrane transporter activity	44567	107/3922	0.153016	0.262961	0.21529	SLC24A1	1
GO:0008324	GO:0008324	cation transmembrane transporter activity	44567	117/3922	0.166259	0.262961	0.21529	SLC24A1	1
GO:0005525	GO:0005525	GTP binding	44567	128/3922	0.180626	0.262961	0.21529	RAB39B	1
GO:0032549	GO:0032549	ribonucleoside binding	44567	130/3922	0.183216	0.262961	0.21529	RAB39B	1
GO:0032550	GO:0032550	purine ribonucleoside binding	44567	130/3922	0.183216	0.262961	0.21529	RAB39B	1
GO:0001882	GO:0001882	nucleoside binding	44567	131/3922	0.184508	0.262961	0.21529	RAB39B	1
GO:0001883	GO:0001883	purine nucleoside binding	44567	131/3922	0.184508	0.262961	0.21529	RAB39B	1
GO:0048018	GO:0048018	receptor ligand activity	44567	134/3922	0.188375	0.262961	0.21529	IL6	1
GO:0030546	GO:0030546	signaling receptor activator activity	44567	135/3922	0.18966	0.262961	0.21529	IL6	1
GO:0030545	GO:0030545	receptor regulator activity	44567	137/3922	0.192227	0.262961	0.21529	IL6	1
GO:0019001	GO:0019001	guanyl nucleotide binding	44567	139/3922	0.194786	0.262961	0.21529	RAB39B	1
GO:0032561	GO:0032561	guanyl ribonucleotide binding	44567	139/3922	0.194786	0.262961	0.21529	RAB39B	1
GO:0015318	GO:0015318	inorganic molecular entity transmembrane transporter activity	44567	153/3922	0.212512	0.279894	0.229153	SLC24A1	1
GO:0017111	GO:0017111	nucleoside-triphosphatase activity	44567	167/3922	0.229912	0.281473	0.230446	RAB39B	1
GO:0015075	GO:0015075	ion transmembrane transporter activity	44567	171/3922	0.234825	0.281473	0.230446	SLC24A1	1
GO:0008092	GO:0008092	cytoskeletal protein binding	44567	173/3922	0.237271	0.281473	0.230446	RAB39B	1
GO:0008289	GO:0008289	lipid binding	44567	178/3922	0.243358	0.281473	0.230446	RPE65	1
GO:0016788	GO:0016788	hydrolase activity, acting on ester bonds	44567	181/3922	0.246991	0.281473	0.230446	RPE65	1
GO:0016462	GO:0016462	pyrophosphatase activity	44567	186/3922	0.253013	0.281473	0.230446	RAB39B	1
GO:0016817	GO:0016817	hydrolase activity, acting on acid anhydrides	44567	188/3922	0.255411	0.281473	0.230446	RAB39B	1
GO:0016818	GO:0016818	hydrolase activity, acting on acid anhydrides, in phosphorus-containing anhydrides	44567	188/3922	0.255411	0.281473	0.230446	RAB39B	1
GO:0022857	GO:0022857	transmembrane transporter activity	44567	226/3922	0.299764	0.323745	0.265054	SLC24A1	1
GO:0005215	GO:0005215	transporter activity	44567	241/3922	0.316654	0.335281	0.274499	SLC24A1	1
GO:0005102	GO:0005102	signaling receptor binding	44567	290/3922	0.369483	0.383694	0.314135	IL6	1
GO:0042802	GO:0042802	identical protein binding	44567	372/3922	0.450269	0.458764	0.375597	RPE65	1
GO:0035639	GO:0035639	purine ribonucleoside triphosphate binding	44567	499/3922	0.558273	0.558273	0.457066	RAB39B	1
