# Supplementary material for: Differential mRNA Expression Profiling Reveals the Role of MiR-375 in Inflammation of Bovine Mammary Epithelial Cells
Source: Animals (Basel). 2022 Jun 1;12(11):1431. doi: 10.3390/ani12111431 (PMC9179474; doi:10.3390/ani12111431)
Supplement: Supplementary file 1 [file animals-12-01431-s001.zip › Table S5. The list of KEGG enrichment analysis results for DIE-mRNAs.xlsx]

## Sheet: up
	ID	Description	GeneRatio	BgRatio	pvalue	p.adjust	qvalue	geneID	Count
bta04010	bta04010	MAPK signaling pathway	44595	292/8984	0.00309069	0.0278162	0.00976008	528390/615850	2
bta04927	bta04927	Cortisol synthesis and secretion	44564	67/8984	0.0222091	0.0623843	0.0218892	528390	1
bta05032	bta05032	Morphine addiction	44564	92/8984	0.0304111	0.0623843	0.0218892	512222	1
bta04925	bta04925	Aldosterone synthesis and secretion	44564	96/8984	0.0317192	0.0623843	0.0218892	528390	1
bta04928	bta04928	Parathyroid hormone synthesis, secretion and action	44564	105/8984	0.034658	0.0623843	0.0218892	512222	1
bta00230	bta00230	Purine metabolism	44564	135/8984	0.044411	0.0666165	0.0233742	512222	1
bta04934	bta04934	Cushing syndrome	44564	158/8984	0.0518437	0.0666562	0.0233881	528390	1
bta04024	bta04024	cAMP signaling pathway	44564	241/8984	0.0783454	0.0881385	0.0309258	512222	1
bta04151	bta04151	PI3K-Akt signaling pathway	44564	379/8984	0.121307	0.121307	0.042564	528390	1

## Sheet: down
	ID	Description	GeneRatio	BgRatio	pvalue	p.adjust	qvalue	geneID	Count
bta00830	bta00830	Retinol metabolism	44605	72/8984	0.00466638	0.298649	0.294719	282043/281482	2
bta00670	bta00670	One carbon pool by folate	44574	18/8984	0.0257525	0.311339	0.307243	516864	1
bta04744	bta04744	Phototransduction	44574	28/8984	0.0397935	0.311339	0.307243	282474	1
bta05417	bta05417	Lipid and atherosclerosis	44605	239/8984	0.045324	0.311339	0.307243	281368/280826	2
bta05143	bta05143	African trypanosomiasis	44574	44/8984	0.0618711	0.311339	0.307243	280826	1
bta04216	bta04216	Ferroptosis	44574	45/8984	0.0632353	0.311339	0.307243	524078	1
bta01523	bta01523	Antifolate resistance	44574	51/8984	0.0713819	0.311339	0.307243	280826	1
bta04672	bta04672	Intestinal immune network for IgA production	44574	58/8984	0.0808037	0.311339	0.307243	280826	1
bta05134	bta05134	Legionellosis	44574	59/8984	0.0821424	0.311339	0.307243	280826	1
bta05144	bta05144	Malaria	44574	61/8984	0.0848145	0.311339	0.307243	280826	1
bta05332	bta05332	Graft-versus-host disease	44574	66/8984	0.0914633	0.311339	0.307243	280826	1
bta05321	bta05321	Inflammatory bowel disease	44574	71/8984	0.0980675	0.311339	0.307243	280826	1
bta04623	bta04623	Cytosolic DNA-sensing pathway	44574	73/8984	0.100697	0.311339	0.307243	280826	1
bta04971	bta04971	Gastric acid secretion	44574	76/8984	0.104627	0.311339	0.307243	533343	1
bta05133	bta05133	Pertussis	44574	78/8984	0.107239	0.311339	0.307243	280826	1
bta01521	bta01521	EGFR tyrosine kinase inhibitor resistance	44574	80/8984	0.109843	0.311339	0.307243	280826	1
bta03320	bta03320	PPAR signaling pathway	44574	84/8984	0.115032	0.311339	0.307243	281368	1
bta05410	bta05410	Hypertrophic cardiomyopathy	44574	92/8984	0.125324	0.311339	0.307243	280826	1
bta04610	bta04610	Complement and coagulation cascades	44574	93/8984	0.126603	0.311339	0.307243	505184	1
bta04061	bta04061	Viral protein interaction with cytokine and cytokine receptor	44574	95/8984	0.129155	0.311339	0.307243	280826	1
bta04657	bta04657	IL-17 signaling pathway	44574	95/8984	0.129155	0.311339	0.307243	280826	1
bta04933	bta04933	AGE-RAGE signaling pathway in diabetic complications	44574	103/8984	0.139296	0.311339	0.307243	280826	1
bta04625	bta04625	C-type lectin receptor signaling pathway	44574	105/8984	0.141814	0.311339	0.307243	280826	1
bta04976	bta04976	Bile secretion	44574	106/8984	0.14307	0.311339	0.307243	516762	1
bta05323	bta05323	Rheumatoid arthritis	44574	106/8984	0.14307	0.311339	0.307243	280826	1
bta04066	bta04066	HIF-1 signaling pathway	44574	110/8984	0.148079	0.311339	0.307243	280826	1
bta04640	bta04640	Hematopoietic cell lineage	44574	110/8984	0.148079	0.311339	0.307243	280826	1
bta04931	bta04931	Insulin resistance	44574	110/8984	0.148079	0.311339	0.307243	280826	1
bta04620	bta04620	Toll-like receptor signaling pathway	44574	116/8984	0.155542	0.311339	0.307243	280826	1
bta04659	bta04659	Th17 cell differentiation	44574	116/8984	0.155542	0.311339	0.307243	280826	1
bta05022	bta05022	Pathways of neurodegeneration - multiple diseases	44605	490/8984	0.155846	0.311339	0.307243	537560/280826	2
bta05146	bta05146	Amoebiasis	44574	117/8984	0.15678	0.311339	0.307243	280826	1
bta05142	bta05142	Chagas disease	44574	122/8984	0.162945	0.311339	0.307243	280826	1
bta04668	bta04668	TNF signaling pathway	44574	124/8984	0.165399	0.311339	0.307243	280826	1
bta04068	bta04068	FoxO signaling pathway	44574	131/8984	0.173936	0.318055	0.31387	280826	1
bta04140	bta04140	Autophagy - animal	44574	145/8984	0.19077	0.330929	0.326575	537560	1
bta01240	bta01240	Biosynthesis of cofactors	44574	154/8984	0.201423	0.330929	0.326575	281482	1
bta05135	bta05135	Yersinia infection	44574	156/8984	0.203773	0.330929	0.326575	280826	1
bta05162	bta05162	Measles	44574	160/8984	0.208454	0.330929	0.326575	280826	1
bta04932	bta04932	Non-alcoholic fatty liver disease	44574	164/8984	0.213109	0.330929	0.326575	280826	1
bta04218	bta04218	Cellular senescence	44574	165/8984	0.214268	0.330929	0.326575	280826	1
bta04310	bta04310	Wnt signaling pathway	44574	168/8984	0.217738	0.330929	0.326575	281386	1
bta04145	bta04145	Phagosome	44574	172/8984	0.222343	0.330929	0.326575	281368	1
bta05161	bta05161	Hepatitis B	44574	177/8984	0.228064	0.331729	0.327364	280826	1
bta05164	bta05164	Influenza A	44574	188/8984	0.240513	0.33762	0.333178	280826	1
bta04621	bta04621	NOD-like receptor signaling pathway	44574	195/8984	0.248338	0.33762	0.333178	280826	1
bta05202	bta05202	Transcriptional misregulation in cancer	44574	201/8984	0.254986	0.33762	0.333178	280826	1
bta05205	bta05205	Proteoglycans in cancer	44574	204/8984	0.25829	0.33762	0.333178	280847	1
bta05152	bta05152	Tuberculosis	44574	205/8984	0.259388	0.33762	0.333178	280826	1
bta04630	bta04630	JAK-STAT signaling pathway	44574	209/8984	0.263766	0.33762	0.333178	280826	1
bta05167	bta05167	Kaposi sarcoma-associated herpesvirus infection	44574	220/8984	0.275682	0.345954	0.341402	280826	1
bta05169	bta05169	Epstein-Barr virus infection	44574	235/8984	0.291644	0.355982	0.351298	280826	1
bta05166	bta05166	Human T-cell leukemia virus 1 infection	44574	238/8984	0.294798	0.355982	0.351298	280826	1
bta05163	bta05163	Human cytomegalovirus infection	44574	251/8984	0.308313	0.361158	0.356406	280826	1
bta04613	bta04613	Neutrophil extracellular trap formation	44574	253/8984	0.310371	0.361158	0.356406	516762	1
bta05132	bta05132	Salmonella infection	44574	261/8984	0.318546	0.364052	0.359262	280826	1
bta05171	bta05171	Coronavirus disease - COVID-19	44574	281/8984	0.338594	0.374711	0.369781	280826	1
bta05020	bta05020	Prion disease	44574	282/8984	0.339582	0.374711	0.369781	280826	1
bta05016	bta05016	Huntington disease	44574	319/8984	0.375193	0.406989	0.401634	533343	1
bta04060	bta04060	Cytokine-cytokine receptor interaction	44574	333/8984	0.388199	0.414079	0.408631	280826	1
bta04151	bta04151	PI3K-Akt signaling pathway	44574	379/8984	0.429194	0.447477	0.44159	280826	1
bta05014	bta05014	Amyotrophic lateral sclerosis	44574	384/8984	0.433494	0.447477	0.44159	537560	1
bta05010	bta05010	Alzheimer disease	44574	400/8984	0.447053	0.454149	0.448173	280826	1
bta05168	bta05168	Herpes simplex virus 1 infection	44574	416/8984	0.460312	0.460312	0.454255	280826	1
