# Supplementary material for: Differential mRNA Expression Profiling Reveals the Role of MiR-375 in Inflammation of Bovine Mammary Epithelial Cells
Source: Animals (Basel). 2022 Jun 1;12(11):1431. doi: 10.3390/ani12111431 (PMC9179474; doi:10.3390/ani12111431)
Supplement: Supplementary file 1 [file animals-12-01431-s001.zip › Table S1. The list of RNA quality in miR-375 inhibitor and inhibitor NC group.xlsx]

## Sheet: Sheet1
Sample name	Nucleic acid number	OD260/280	OD260/230	Concentration（ng/μL）	Volume (μl)	Total (μg)	Rank
i-375-1	PRNA21B04-04	1.95	1.61	801.8	20	16	A
i-375-2	PRNA21B04-05	1.96	1.71	771.9	20	15.4	A
i-375-3	PRNA21B04-06	1.94	1.55	793.9	20	15.9	A
i-NC-1	PRNA21B04-16	1.93	1.08	795.4	20	15.9	A
i-NC-2	PRNA21B04-17	1.9	1.21	810.4	20	16.2	A
i-NC-3	PRNA21B04-18	1.92	1.43	784.1	20	15.7	A
The Marker in the gel electrophoresis results was Vazyme DL2000 Plus DNA Marker. In the figure, serial numbers 4, 5 and 6 refer to i-375-1, i-375-2 and i-375-3, serial numbers 16, 17 and 18 refer to i-NC-1, i-NC-2 and i-NC-3.
