# Supplementary material for: Differential mRNA Expression Profiling Reveals the Role of MiR-375 in Inflammation of Bovine Mammary Epithelial Cells
Source: Animals (Basel). 2022 Jun 1;12(11):1431. doi: 10.3390/ani12111431 (PMC9179474; doi:10.3390/ani12111431)
Supplement: Supplementary file 1 [file animals-12-01431-s001.zip › Table S2. The list of FPKM for each gene in miR-375 inhibitor and inhibitor NC group.xls]

## Sheet: Allgene_info
gene_id	FPKM_ i-375-1	FPKM_ i-375-2	FPKM_ i-375-3	FPKM_ i-NC-1	FPKM_ i-NC-2	FPKM_ i-NC-3	symbol	description
ENSBTAG00000006648	0	0	0	0	0	0	-	-
ENSBTAG00000049697	0	0	0	0	0	0	5S_rRNA	5S ribosomal RNA [Source:RFAM;Acc:RF00001]
ENSBTAG00000047028	0	0	0	0	0	0	5S_rRNA	5S ribosomal RNA [Source:RFAM;Acc:RF00001]
ENSBTAG00000053686	0	0	0	0	0	0	5S_rRNA	5S ribosomal RNA [Source:RFAM;Acc:RF00001]
ENSBTAG00000054829	0	0	0	0	0	0	-	-
ENSBTAG00000046619	0	0	0	0	0	0	5S_rRNA	5S ribosomal RNA [Source:RFAM;Acc:RF00001]
ENSBTAG00000001753	0	0	0	0	0	0	-	chloride intracellular channel 6 [Source:NCBI gene;Acc:507243]
ENSBTAG00000020035	262.43	295.295	278.527	337.096	314.167	276.253	RCAN1	regulator of calcineurin 1 [Source:VGNC Symbol;Acc:VGNC:33820]
ENSBTAG00000005540	0.721626	0.245788	0.336579	0	0.112963	0.228256	CBX3	chromobox 3 [Source:VGNC Symbol;Acc:VGNC:50017]
ENSBTAG00000001150	0	0	0	0	0	0	KCNE1	potassium voltage-gated channel subfamily E regulatory subunit 1 [Source:NCBI gene;Acc:528014]
ENSBTAG00000026259	0	0	0	0	0	0	-	-
ENSBTAG00000051226	0	0	0.0374205	0	0	0	-	-
ENSBTAG00000013841	0.0644436	0.065849	0	0	0	0	FAM243A	family with sequence similarity 243 member A [Source:VGNC Symbol;Acc:VGNC:56217]
ENSBTAG00000011528	11.8816	12.1407	12.5137	11.8242	11.9996	10.426	SMIM11A	small integral membrane protein 11A [Source:NCBI gene;Acc:615202]
ENSBTAG00000026260	0	0	0	0	0	0	KCNE2	potassium voltage-gated channel subfamily E regulatory subunit 2 [Source:VGNC Symbol;Acc:VGNC:30437]
ENSBTAG00000054497	0.625906	0.426371	0.875801	0.438851	0.391918	0.395957	-	-
ENSBTAG00000012594	44.9756	41.7828	62.9741	41.5424	37.5212	49.5784	MRPS6	mitochondrial ribosomal protein S6 [Source:VGNC Symbol;Acc:VGNC:31676]
ENSBTAG00000049850	0	0	0	0	0	0	U6	U6 spliceosomal RNA [Source:RFAM;Acc:RF00026]
ENSBTAG00000018278	160.6	158.451	155.821	147.111	148.737	150.271	ATP5PO	ATP synthase peripheral stalk subunit OSCP [Source:NCBI gene;Acc:281640]
ENSBTAG00000021997	18.5622	17.6099	20.1126	17.7107	17.6	21.5917	ITSN1	intersectin 1 [Source:VGNC Symbol;Acc:VGNC:30352]
ENSBTAG00000054338	0	0	0	0	0	0	bta-mir-12045	bta-mir-12045 [Source:miRBase;Acc:MI0038469]
ENSBTAG00000053248	10.7652	5.50001	11.0464	7.9254	5.05558	12.2585	bta-mir-2285bs	bta-mir-2285bs [Source:miRBase;Acc:MI0038361]
ENSBTAG00000008490	15.5812	16.287	16.623	18.1137	14.3542	16.3715	CRYZL1	crystallin zeta like 1 [Source:VGNC Symbol;Acc:VGNC:27747]
ENSBTAG00000035175	12.2502	12.7488	13.9277	12.0103	12.6405	13.3977	DONSON	downstream neighbor of SON [Source:VGNC Symbol;Acc:VGNC:56216]
ENSBTAG00000008482	41.5014	38.5118	45.4049	38.9411	39.952	43.9692	SON	SON DNA binding protein [Source:VGNC Symbol;Acc:VGNC:35128]
ENSBTAG00000052933	0	0	0	0	0	0	bta-mir-6501	bta-mir-6501 [Source:miRBase;Acc:MI0038410]
ENSBTAG00000009188	19.5994	19.4484	20.5952	18.0706	19.6444	20.0066	GART	phosphoribosylglycinamide formyltransferase phosphoribosylglycinamide synthetase phosphoribosylaminoimidazole synthetase [Source:VGNC Symbol;Acc:VGNC:29255]
ENSBTAG00000009187	8.38804	7.27946	8.09262	8.82185	8.57988	8.88639	DNAJC28	DnaJ heat shock protein family (Hsp40) member C28 [Source:VGNC Symbol;Acc:VGNC:53536]
ENSBTAG00000001258	21.2163	22.3012	24.0366	23.2573	20.3486	22.4743	TMEM50B	transmembrane protein 50B [Source:VGNC Symbol;Acc:VGNC:36093]
ENSBTAG00000043399	1.05069	1.0736	0.490059	1.10503	0.986849	0	-	-
ENSBTAG00000012899	59.2386	58.9021	54.0808	67.2148	61.1103	57.0471	IFNGR2	interferon gamma receptor 2 [Source:VGNC Symbol;Acc:VGNC:30059]
ENSBTAG00000021819	17.8623	15.5019	17.6668	17.4862	17.7132	19.1065	IFNAR1	interferon alpha and beta receptor subunit 1 [Source:VGNC Symbol;Acc:VGNC:30054]
ENSBTAG00000019404	13.5602	14.7901	11.8819	14.7743	15.4267	14.0242	IL10RB	interleukin 10 receptor subunit beta [Source:VGNC Symbol;Acc:VGNC:56219]
ENSBTAG00000015212	11.1377	12.01	10.5735	13.5537	12.5902	10.1479	IFNAR2	interferon alpha and beta receptor subunit 2 [Source:VGNC Symbol;Acc:VGNC:30055]
ENSBTAG00000051429	0	0	0	0	0	0	-	histone H4 [Source:NCBI gene;Acc:526226]
ENSBTAG00000051548	0	0	0	0	0	0	-	-
ENSBTAG00000037547	0	0	0	0	0	0	OLIG1	oligodendrocyte transcription factor 1 [Source:VGNC Symbol;Acc:VGNC:32425]
ENSBTAG00000054023	0	0	0	0	0	0	-	-
ENSBTAG00000049136	0	0	0	0	0	0	OLIG2	oligodendrocyte transcription factor 2 [Source:NCBI gene;Acc:539695]
ENSBTAG00000043993	0.0838672	0	0	0.132307	0	0.0397917	C1H21orf62	chromosome 1 C21orf62 homolog [Source:VGNC Symbol;Acc:VGNC:52663]
ENSBTAG00000003064	16.9209	16.3181	17.8767	18.4082	17.6661	18.6025	PAXBP1	PAX3 and PAX7 binding protein 1 [Source:VGNC Symbol;Acc:VGNC:32601]
ENSBTAG00000003063	2.44447	3.2955	3.59355	2.81318	3.10133	3.87412	SYNJ1	synaptojanin 1 [Source:VGNC Symbol;Acc:VGNC:35527]
ENSBTAG00000035493	0	0	0	0	0	0	-	-
ENSBTAG00000003059	47.9392	52.993	45.4322	49.7755	50.6726	46.5057	CFAP298	cilia and flagella associated protein 298 [Source:NCBI gene;Acc:535482]
ENSBTAG00000017310	0	0	0	0	0	0	EVA1C	eva-1 homolog C [Source:VGNC Symbol;Acc:VGNC:28633]
ENSBTAG00000012412	2.27391	2.11475	2.19575	2.27941	2.15243	2.42748	URB1	URB1 ribosome biogenesis 1 homolog (S. cerevisiae) [Source:VGNC Symbol;Acc:VGNC:53611]
ENSBTAG00000023718	0	0.110909	0	0	0.101947	0.205996	MRAP	melanocortin 2 receptor accessory protein [Source:VGNC Symbol;Acc:VGNC:56234]
ENSBTAG00000016619	7.33739	7.42894	8.251	6.73024	7.39507	9.76037	MIS18A	MIS18 kinetochore protein A [Source:VGNC Symbol;Acc:VGNC:31485]
ENSBTAG00000020762	2.75128	2.10074	2.53829	2.06684	2.27175	2.12303	HUNK	hormonally up-regulated Neu-associated kinase [Source:VGNC Symbol;Acc:VGNC:49999]
ENSBTAG00000018855	20.6505	19.1936	21.3499	20.3036	21.0542	20.8723	SCAF4	SR-related CTD associated factor 4 [Source:VGNC Symbol;Acc:VGNC:52822]
ENSBTAG00000018854	255.141	269.886	242.626	264.723	269.298	252.452	SOD1	superoxide dismutase 1 [Source:NCBI gene;Acc:281495]
ENSBTAG00000051337	1.1096	1.03072	1.03507	0.530447	0.663205	1.14864	-	-
ENSBTAG00000017839	1.04397	1.17081	1.23512	1.1783	1.86541	1.52221	TIAM1	T cell lymphoma invasion and metastasis 1 [Source:VGNC Symbol;Acc:VGNC:56334]
ENSBTAG00000044299	0	0	0	0	0	0	bta-mir-2284i	bta-mir-2284i [Source:miRBase;Acc:MI0011294]
ENSBTAG00000046072	0	0	0	0	0	0	bta-mir-2284x	bta-mir-2284x [Source:miRBase;Acc:MI0014499]
ENSBTAG00000048631	2.77137	2.45194	2.82169	2.50593	3.03152	2.87035	-	T cell lymphoma invasion and metastasis 1 [Source:NCBI gene;Acc:536517]
ENSBTAG00000034869	0	0	0	0	0	0	KRTAP11-1	keratin associated protein 11-1 [Source:VGNC Symbol;Acc:VGNC:30746]
ENSBTAG00000046804	0	0	0	0	0	0	KRTAP7-1	keratin associated protein 7-1 [Source:NCBI gene;Acc:100296254]
ENSBTAG00000015812	0	0	0	0	0	0	KRTAP8-1	keratin associated protein 8-1 [Source:VGNC Symbol;Acc:VGNC:30750]
ENSBTAG00000048503	0	0	0	0	0	0	-	-
ENSBTAG00000050662	0	0	0	0	0	0	-	keratin-associated protein 21-1-like [Source:NCBI gene;Acc:112446888]
ENSBTAG00000054173	0	0	0	0	0	0	-	keratin-associated protein 6-2-like [Source:NCBI gene;Acc:112446904]
ENSBTAG00000049506	0	0	0	0	0	0	-	keratin-associated protein 21-1-like [Source:NCBI gene;Acc:112446920]
ENSBTAG00000049468	0	0	0	0	0	0	-	keratin-associated protein 21-1-like [Source:NCBI gene;Acc:112446968]
ENSBTAG00000052340	0	0	0	0	0	0	-	keratin-associated protein 6-2-like [Source:NCBI gene;Acc:112446980]
ENSBTAG00000044154	0	0	0	0	0	0	-	keratin-associated protein 6-2-like [Source:NCBI gene;Acc:112446982]
ENSBTAG00000045424	0	0	0	0	0	0	U6	U6 spliceosomal RNA [Source:RFAM;Acc:RF00026]
ENSBTAG00000052530	0	0	0	0	0	0	-	keratin-associated protein 6-1 [Source:NCBI gene;Acc:112446984]
ENSBTAG00000051544	0	0	0	0	0	0	-	keratin-associated protein 6-1 [Source:NCBI gene;Acc:618359]
ENSBTAG00000052321	0	0	0	0	0	0	-	-
ENSBTAG00000053953	0	0	0	0	0	0	-	-
ENSBTAG00000054015	0	0	0	0.284215	0	0	-	-
ENSBTAG00000052457	0	0	0	0	0	0	KRTAP15-1	keratin-associated protein 15-1 [Source:NCBI gene;Acc:112446986]
ENSBTAG00000039602	0	0	0	0	0	0	KRTAP13-1	keratin associated protein 13-1 [Source:NCBI gene;Acc:783607]
ENSBTAG00000050522	0	0	0	0	0	0	-	-
ENSBTAG00000037933	0	0	0	0	0	0	-	-
ENSBTAG00000055221	0	0	0	0	0	0	-	-
ENSBTAG00000052202	0	0	0	0	0	0	KRTAP27-1	keratin associated protein 27-1 [Source:NCBI gene;Acc:100141020]
ENSBTAG00000046384	0	0	0	0	0	0	KRTAP24-1	keratin associated protein 24-1 [Source:VGNC Symbol;Acc:VGNC:30747]
ENSBTAG00000039820	0.0329328	0.033651	0	0.069272	0	0.0312506	CLDN8	claudin 8 [Source:VGNC Symbol;Acc:VGNC:27419]
ENSBTAG00000039255	0	0	0	0	0	0	CLDN17	claudin 17 [Source:VGNC Symbol;Acc:VGNC:27407]
ENSBTAG00000034854	0	0	0	0	0	0	GRIK1	glutamate ionotropic receptor kainate type subunit 1 [Source:VGNC Symbol;Acc:VGNC:53579]
ENSBTAG00000042595	0	0	0	0	0	0	U6	U6 spliceosomal RNA [Source:RFAM;Acc:RF00026]
ENSBTAG00000004139	16.2411	14.2787	16.7546	16.3	18.687	17.3588	BACH1	BTB domain and CNC homolog 1 [Source:VGNC Symbol;Acc:VGNC:26402]
ENSBTAG00000007444	0	0	0	0	0	0	MAP3K7CL	MAP3K7 C-terminal like [Source:VGNC Symbol;Acc:VGNC:31201]
ENSBTAG00000014233	184.369	179.455	184.082	171.104	172.98	179.969	CCT8	chaperonin containing TCP1 subunit 8 [Source:NCBI gene;Acc:281047]
ENSBTAG00000020122	29.1787	30.5901	30.5796	30.1782	30.6312	30.927	USP16	ubiquitin specific peptidase 16 [Source:VGNC Symbol;Acc:VGNC:52842]
ENSBTAG00000020121	15.7212	17.2939	15.1565	18.9867	17.2388	19.1295	RWDD2B	RWD domain containing 2B [Source:VGNC Symbol;Acc:VGNC:34227]
ENSBTAG00000000201	6.15566	5.09961	6.49861	5.36899	5.59929	6.8491	LTN1	listerin E3 ubiquitin protein ligase 1 [Source:VGNC Symbol;Acc:VGNC:31078]
ENSBTAG00000038433	0.177962	0.363686	0	0.561498	0.167149	0.168872	-	late histone H2B.L4 [Source:NCBI gene;Acc:615183]
ENSBTAG00000001412	2.44346	2.01127	1.74117	2.67691	2.74125	2.31865	N6AMT1	N-6 adenine-specific DNA methyltransferase 1 [Source:VGNC Symbol;Acc:VGNC:49558]
ENSBTAG00000045479	0	0	0	0	0	0	U6	U6 spliceosomal RNA [Source:RFAM;Acc:RF00026]
ENSBTAG00000052349	0	0	0	0	0	0	H4	histone H4 [Source:NCBI gene;Acc:112447279]
ENSBTAG00000052332	0	0	0	0	0	0	H4	histone H4 [Source:NCBI gene;Acc:526789]
ENSBTAG00000000648	0.111302	0.0189548	0.155739	0.117058	0.104539	0.0528083	ADAMTS5	ADAM metallopeptidase with thrombospondin type 1 motif 5 [Source:VGNC Symbol;Acc:VGNC:50085]
ENSBTAG00000000706	1.12666	0.88211	0.887195	0.923318	1.11317	1.19407	ADAMTS1	ADAM metallopeptidase with thrombospondin type 1 motif 1 [Source:VGNC Symbol;Acc:VGNC:25614]
ENSBTAG00000045024	0	0	0	0	0	0	U6	U6 spliceosomal RNA [Source:RFAM;Acc:RF00026]
ENSBTAG00000050914	0.0097575	0	0	0	0	0	CYYR1	cysteine and tyrosine rich 1 [Source:NCBI gene;Acc:768230]
ENSBTAG00000050144	0	0	0	0	0	0	U6	U6 spliceosomal RNA [Source:RFAM;Acc:RF00026]
ENSBTAG00000017753	129.385	126.953	125.744	131.632	126.958	121.166	APP	amyloid beta precursor protein [Source:VGNC Symbol;Acc:VGNC:26038]
ENSBTAG00000042557	1.22744	0	0	0.64546	0.57643	0.582372	U6	U6 spliceosomal RNA [Source:RFAM;Acc:RF00026]
ENSBTAG00000019043	16.7863	16.0889	17.444	16.6658	18.6358	19.2739	GABPA	GA binding protein transcription factor subunit alpha [Source:VGNC Symbol;Acc:VGNC:29189]
ENSBTAG00000000605	109.447	107.139	105.013	95.2402	102.018	99.799	ATP5PF	ATP synthase peripheral stalk subunit F6 [Source:VGNC Symbol;Acc:VGNC:26304]
ENSBTAG00000000603	4.60875	4.36899	4.47316	4.3708	4.59145	4.44918	JAM2	junctional adhesion molecule 2 [Source:VGNC Symbol;Acc:VGNC:50011]
ENSBTAG00000019542	19.3665	21.1536	20.7356	20.4015	22.4311	19.4636	MRPL39	mitochondrial ribosomal protein L39 [Source:VGNC Symbol;Acc:VGNC:31634]
ENSBTAG00000036404	0	2.06462	0	0	1.89779	0	bta-mir-155	bta-mir-155 [Source:miRBase;Acc:MI0009752]
ENSBTAG00000042261	0	0	0	0	0	0	U6	U6 spliceosomal RNA [Source:RFAM;Acc:RF00026]
ENSBTAG00000043064	0	0	0	0	0	0	U6	U6 spliceosomal RNA [Source:RFAM;Acc:RF00026]
ENSBTAG00000038900	0	0.478148	0	0	0.146504	0.148014	-	-
ENSBTAG00000045128	0	0	0	0	0	0	7SK	7SK RNA [Source:RFAM;Acc:RF00100]
ENSBTAG00000003301	0	0	0	0	0	0	NCAM2	neural cell adhesion molecule 2 [Source:VGNC Symbol;Acc:VGNC:31899]
ENSBTAG00000036841	0	0	0	0	0	0	5S_rRNA	5S ribosomal RNA [Source:RFAM;Acc:RF00001]
ENSBTAG00000053315	0	0	0	0	0	0	-	-
ENSBTAG00000047337	0	0	0	0	0	0	U6	U6 spliceosomal RNA [Source:RFAM;Acc:RF00026]
ENSBTAG00000044598	0	0	0	0	0	0	5S_rRNA	5S ribosomal RNA [Source:RFAM;Acc:RF00001]
ENSBTAG00000043929	0	0	0	0	0	0	5S_rRNA	5S ribosomal RNA [Source:RFAM;Acc:RF00001]
ENSBTAG00000000597	0	0	0	0	0	0	TMPRSS15	transmembrane serine protease 15 [Source:VGNC Symbol;Acc:VGNC:36139]
ENSBTAG00000000588	0	0	0	0	0	0	CHODL	chondrolectin [Source:VGNC Symbol;Acc:VGNC:27308]
ENSBTAG00000001395	1.98307	2.2	2.53698	2.50276	2.28831	3.27967	C1H21orf91	chromosome 1 C21orf91 homolog [Source:VGNC Symbol;Acc:VGNC:52664]
ENSBTAG00000055283	0	0	0	0	0	0	U6	U6 spliceosomal RNA [Source:RFAM;Acc:RF00026]
ENSBTAG00000018704	28.284	26.9621	26.9415	22.7258	24.3214	23.5385	BTG3	BTG anti-proliferation factor 3 [Source:VGNC Symbol;Acc:VGNC:26599]
ENSBTAG00000004869	17.9111	16.9027	19.349	18.4483	19.8816	21.4209	CXADR	CXADR Ig-like cell adhesion molecule [Source:VGNC Symbol;Acc:VGNC:53521]
ENSBTAG00000043726	0	0	0.21344	0	0	0	7SK	7SK RNA [Source:RFAM;Acc:RF00100]
ENSBTAG00000029827	0	0	0	0	0	0	bta-mir-125b-2	bta-mir-125b-2 [Source:miRBase;Acc:MI0005457]
ENSBTAG00000029912	0	0	0	0	0	0	MIRLET7C	microRNA let-7c [Source:HGNC Symbol;Acc:HGNC:31480]
ENSBTAG00000029768	0	0	0	0	0	0	bta-mir-99a	bta-mir-99a [Source:miRBase;Acc:MI0004751]
ENSBTAG00000054337	0	0	0	0	0	0	-	-
ENSBTAG00000053883	0	0	0	0	0	0	-	-
ENSBTAG00000044220	0	0	0	0	0	0	U6	U6 spliceosomal RNA [Source:RFAM;Acc:RF00026]
ENSBTAG00000019314	8.94475	9.12113	7.28605	11.4466	10.1709	9.89383	USP25	ubiquitin specific peptidase 25 [Source:VGNC Symbol;Acc:VGNC:36718]
ENSBTAG00000052575	6.08842	5.58639	6.4329	6.33797	6.41872	6.98598	-	-
ENSBTAG00000047293	31.2353	28.2435	34.3437	33.1293	36.4453	37.9161	NRIP1	nuclear receptor interacting protein 1 [Source:VGNC Symbol;Acc:VGNC:32263]
ENSBTAG00000054742	1.66591	1.42514	2.3491	1.67058	1.78302	1.91169	-	-
ENSBTAG00000002623	0	0.0732534	0	0.0376988	0	0.0340141	SAMSN1	SAM domain SH3 domain and nuclear localization signals 1 [Source:VGNC Symbol;Acc:VGNC:34279]
ENSBTAG00000012908	24.8374	21.5375	25.9575	24.6959	24.8912	27.3409	HSPA13	heat shock protein family A (Hsp70) member 13 [Source:VGNC Symbol;Acc:VGNC:53581]
ENSBTAG00000054574	0.286621	0.195248	0.311932	0.21771	0.25425	0.16621	-	multidrug resistance-associated protein 1 [Source:NCBI gene;Acc:518080]
ENSBTAG00000034347	3.39212	4.76959	4.51655	4.23838	4.27525	5.00711	RBM11	RNA binding motif protein 11 [Source:VGNC Symbol;Acc:VGNC:33784]
ENSBTAG00000038512	0.590153	0.274102	0.500469	0.282125	0.352734	0.20364	LIPI	lipase I [Source:NCBI gene;Acc:617574]
ENSBTAG00000048954	0	0.758194	0.692174	0.975483	1.56809	1.05617	-	-
ENSBTAG00000038422	4.20391	6.36933	5.13859	7.1656	4.62926	4.2643	-	-
ENSBTAG00000048578	0	0	0	0	0	0	-	-
ENSBTAG00000050084	0	0	0	0	0	0	5S_rRNA	5S ribosomal RNA [Source:RFAM;Acc:RF00001]
ENSBTAG00000046755	0	0	0	0	0	0	-	-
ENSBTAG00000010462	0	0	0	0	0	0	ROBO2	roundabout guidance receptor 2 [Source:VGNC Symbol;Acc:VGNC:34079]
ENSBTAG00000028813	0	0	0	0	0	0	5S_rRNA	5S ribosomal RNA [Source:RFAM;Acc:RF00001]
ENSBTAG00000043751	0	0	0	0	0	0	U2	U2 spliceosomal RNA [Source:RFAM;Acc:RF00004]
ENSBTAG00000009851	0.0105848	0	0.0197477	0.0333966	0.0198833	0.0100441	ROBO1	roundabout guidance receptor 1 [Source:VGNC Symbol;Acc:VGNC:34078]
ENSBTAG00000051036	0	0	0	0	0	0	-	-
ENSBTAG00000008359	0	0	0.168753	0	0	0	-	-
ENSBTAG00000036262	14.1446	14.6343	14.1872	13.9901	14.7428	14.9789	GBE1	1 4-alpha-glucan branching enzyme 1 [Source:VGNC Symbol;Acc:VGNC:53570]
ENSBTAG00000045043	0	0	0	0	0	0	U4	U4 spliceosomal RNA [Source:RFAM;Acc:RF00015]
ENSBTAG00000043669	0	0	0	0	0	0	U6	U6 spliceosomal RNA [Source:RFAM;Acc:RF00026]
ENSBTAG00000054327	0	0	0	0.0332679	0	0.0300163	-	-
ENSBTAG00000045974	0.116433	0	0.108612	0.244909	0.328075	0.220971	-	-
ENSBTAG00000009219	0	0	0	0	0	0	CADM2	cell adhesion molecule 2 [Source:VGNC Symbol;Acc:VGNC:26695]
ENSBTAG00000053095	0	0	0	0	0	0	bta-mir-2285cm	bta-mir-2285cm [Source:miRBase;Acc:MI0038407]
ENSBTAG00000026156	5.02638	4.52274	6.55496	4.44473	6.13022	6.28833	VGLL3	vestigial like family member 3 [Source:VGNC Symbol;Acc:VGNC:36792]
ENSBTAG00000007939	29.9154	31.0925	30.8304	31.2636	30.1283	32.3109	CHMP2B	charged multivesicular body protein 2B [Source:VGNC Symbol;Acc:VGNC:27301]
ENSBTAG00000009128	0	0	0	0	0	0	POU1F1	POU class 1 homeobox 1 [Source:VGNC Symbol;Acc:VGNC:53599]
ENSBTAG00000039151	0	0	0	0	0	0	HTR1F	5-hydroxytryptamine receptor 1F [Source:VGNC Symbol;Acc:VGNC:29995]
ENSBTAG00000046393	0	0	0	0	0	0	U4	U4 spliceosomal RNA [Source:RFAM;Acc:RF00015]
ENSBTAG00000046959	39.0269	36.986	42.8487	42.0011	43.4112	47.2589	CGGBP1	CGG triplet repeat binding protein 1 [Source:NCBI gene;Acc:613824]
ENSBTAG00000023675	6.47889	4.72396	6.19559	6.84821	6.86501	7.09024	ZNF654	zinc finger protein 654 [Source:VGNC Symbol;Acc:VGNC:55090]
ENSBTAG00000007970	10.5762	11.427	11.5237	10.2571	10.3407	11.3111	C1H3orf38	chromosome 1 C3orf38 homolog [Source:VGNC Symbol;Acc:VGNC:53515]
ENSBTAG00000050305	0	0	0	0	0	0	5S_rRNA	5S ribosomal RNA [Source:RFAM;Acc:RF00001]
ENSBTAG00000045590	0	0	0	0	0	0	CSNKA2IP	casein kinase II subunit alpha'-interacting protein-like [Source:NCBI gene;Acc:112447291]
ENSBTAG00000006811	0	0	0	0	0	0	EPHA3	EPH receptor A3 [Source:VGNC Symbol;Acc:VGNC:54423]
ENSBTAG00000023652	0	0	0	0	0	0	PROS1	protein S [Source:VGNC Symbol;Acc:VGNC:49565]
ENSBTAG00000005155	15.1797	13.1311	15.4016	15.9211	15.9761	16.3381	ARL13B	ADP ribosylation factor like GTPase 13B [Source:VGNC Symbol;Acc:VGNC:26138]
ENSBTAG00000005162	0.379218	0.193744	0.176874	0.132944	0.178089	0.11995	STX19	syntaxin 19 [Source:VGNC Symbol;Acc:VGNC:35435]
ENSBTAG00000015728	8.44638	9.61618	8.00067	8.58162	9.57369	8.55918	NSUN3	NOP2/Sun RNA methyltransferase 3 [Source:VGNC Symbol;Acc:VGNC:32286]
ENSBTAG00000045781	0	0	0	0	0	0	Metazoa_SRP	Metazoan signal recognition particle RNA [Source:RFAM;Acc:RF00017]
ENSBTAG00000034182	0.774843	0.247419	0.406576	0.305594	0.591309	0.643358	-	tubulin alpha-1 chain [Source:NCBI gene;Acc:782966]
ENSBTAG00000050258	0	0	0	0	0	0	-	-
ENSBTAG00000044111	0	0	0	0	0	0	EPHA6	EPH receptor A6 [Source:VGNC Symbol;Acc:VGNC:28536]
ENSBTAG00000042804	0	0	0	0	0	0	U6	U6 spliceosomal RNA [Source:RFAM;Acc:RF00026]
ENSBTAG00000048531	0	0	0	0	0	0	U6	U6 spliceosomal RNA [Source:RFAM;Acc:RF00026]
ENSBTAG00000010091	3.56226	4.04439	4.0111	3.80326	4.4104	4.35343	ARL6	ADP ribosylation factor like GTPase 6 [Source:VGNC Symbol;Acc:VGNC:26149]
ENSBTAG00000047147	3.41831	2.57858	4.11469	2.72022	2.8692	4.03308	CRYBG3	crystallin beta-gamma domain containing 3 [Source:NCBI gene;Acc:516526]
ENSBTAG00000015546	7.27571	8.38752	6.46799	9.84296	7.76816	7.84823	RIOX2	ribosomal oxygenase 2 [Source:VGNC Symbol;Acc:VGNC:33980]
ENSBTAG00000001416	0	0	0	0	0.0438366	0	GABRR3	gamma-aminobutyric acid type A receptor rho3 subunit [Source:VGNC Symbol;Acc:VGNC:53569]
ENSBTAG00000048630	0	0	0	0	0	0	-	-
ENSBTAG00000052028	0	0	0	0	0	0	-	olfactory receptor 5AC1-like [Source:NCBI gene;Acc:100140741]
ENSBTAG00000054232	0	0	0	0	0	0	-	-
ENSBTAG00000050430	0	0	0	0	0	0	-	olfactory receptor family 5 subfamily H member 6 [Source:NCBI gene;Acc:783734]
ENSBTAG00000052415	0	0	0	0	0	0	-	olfactory receptor family 5 subfamily K member 3 [Source:NCBI gene;Acc:783777]
ENSBTAG00000054488	0	0	0	0	0	0	-	olfactory receptor 5H8 [Source:NCBI gene;Acc:783812]
ENSBTAG00000022908	0	0	0	0	0	0	-	olfactory receptor 5H8 [Source:NCBI gene;Acc:783843]
ENSBTAG00000051584	0	0	0	0	0	0	-	olfactory receptor family 5 subfamily H member 1-like [Source:NCBI gene;Acc:783884]
ENSBTAG00000051784	0	0	0	0	0	0	-	olfactory receptor 187 [Source:NCBI gene;Acc:783917]
ENSBTAG00000051905	0	0	0	0	0	0	-	olfactory receptor family 5 subfamily H member 2 [Source:NCBI gene;Acc:783995]
ENSBTAG00000033437	0	0	0	0	0	0	-	olfactory receptor 5H2-like [Source:NCBI gene;Acc:789957]
ENSBTAG00000051566	0	0	0	0	0	0	-	-
ENSBTAG00000050543	0	0	0	0	0	0	OR5K4	olfactory receptor family 5 subfamily K member 4 [Source:NCBI gene;Acc:100300844]
ENSBTAG00000052122	0	0	0	0	0	0	-	olfactory receptor 5K1-like [Source:NCBI gene;Acc:785903]
ENSBTAG00000044603	0	0	0	0	0	0	U6	U6 spliceosomal RNA [Source:RFAM;Acc:RF00026]
ENSBTAG00000049354	0	0	0	0	0	0	-	olfactory receptor 5K3-like [Source:NCBI gene;Acc:785875]
ENSBTAG00000053167	0	0	0	0	0	0	-	olfactory receptor 5K3 [Source:NCBI gene;Acc:785848]
ENSBTAG00000027782	0	0	0	0	0	0	-	olfactory receptor family 5 subfamily K member 1 [Source:NCBI gene;Acc:785806]
ENSBTAG00000020996	17.4762	16.5646	18.7999	18.0087	18.5697	19.487	CLDND1	claudin domain containing 1 [Source:VGNC Symbol;Acc:VGNC:27421]
ENSBTAG00000020997	0	0	0	0	0.0572684	0	GPR15	G protein-coupled receptor 15 [Source:VGNC Symbol;Acc:VGNC:29557]
ENSBTAG00000028582	0	0	0	0	0	0	U1	U1 spliceosomal RNA [Source:RFAM;Acc:RF00003]
ENSBTAG00000004124	11.3962	10.7538	11.3278	11.7563	11.5518	12.5278	CPOX	coproporphyrinogen oxidase [Source:VGNC Symbol;Acc:VGNC:27667]
ENSBTAG00000044934	0	0	0	0	0	0	-	-
ENSBTAG00000023666	0	0	0	0	0	0	-	-
ENSBTAG00000004471	116.794	126.704	115.606	133.395	130.868	120.065	ST3GAL6	ST3 beta-galactoside alpha-2 3-sialyltransferase 6 [Source:VGNC Symbol;Acc:VGNC:35335]
ENSBTAG00000014889	210.867	194.813	218.015	232.673	235.882	237.365	DCBLD2	discoidin CUB and LCCL domain containing 2 [Source:VGNC Symbol;Acc:VGNC:27909]
ENSBTAG00000013662	0	0	0	0.0270469	0	0	COL8A1	collagen type VIII alpha 1 chain [Source:VGNC Symbol;Acc:VGNC:27574]
ENSBTAG00000013663	8.727	8.31183	9.2464	8.61178	8.39914	9.96816	CMSS1	cms1 ribosomal small subunit homolog [Source:NCBI gene;Acc:616567]
ENSBTAG00000013664	96.8287	89.385	99.2128	99.9166	91.7124	105.816	FILIP1L	filamin A interacting protein 1 like [Source:VGNC Symbol;Acc:VGNC:29013]
ENSBTAG00000013667	0.0167052	0.0170695	0.093499	0.122984	0.188282	0.0158519	TMEM30C	transmembrane protein 30C [Source:NCBI gene;Acc:531379]
ENSBTAG00000015010	12.6376	12.1024	14.4908	12.9574	14.0313	14.8913	TBC1D23	TBC1 domain family member 23 [Source:VGNC Symbol;Acc:VGNC:35638]
ENSBTAG00000004833	8.3124	12.6344	9.98341	10.1083	11.1255	10.1063	NIT2	nitrilase family member 2 [Source:VGNC Symbol;Acc:VGNC:32090]
ENSBTAG00000014302	49.4096	44.6511	49.7558	42.303	43.3137	44.5058	TOMM70	translocase of outer mitochondrial membrane 70 [Source:VGNC Symbol;Acc:VGNC:49582]
ENSBTAG00000034442	5.84285	6.43625	4.83891	5.39564	5.86263	5.13872	LNP1	leukemia NUP98 fusion partner 1 [Source:NCBI gene;Acc:507217]
ENSBTAG00000045333	0	0	0	0	0	0	U6	U6 spliceosomal RNA [Source:RFAM;Acc:RF00026]
ENSBTAG00000013321	0.0451637	0	0	0.0474995	0	0	-	transmembrane protein 45A-like [Source:NCBI gene;Acc:529036]
ENSBTAG00000004459	0.0340072	0.0347489	0	0	0	0	TMEM45A	transmembrane protein 45A [Source:NCBI gene;Acc:509461]
ENSBTAG00000012140	0	0	0	0	0	0	ADGRG7	adhesion G protein-coupled receptor G7 [Source:VGNC Symbol;Acc:VGNC:25670]
ENSBTAG00000016363	32.0995	32.2037	31.737	31.0107	32.0361	28.9226	TFG	trafficking from ER to golgi regulator [Source:NCBI gene;Acc:505171]
ENSBTAG00000026836	0.863122	0.838571	0.725955	0.699422	0.784099	0.711621	-	-
ENSBTAG00000053387	0.515043	0	0	0	0.241875	0.488736	-	-
ENSBTAG00000015662	0.874873	0.625767	0.979335	1.21456	0.887454	0.929809	IMPG2	interphotoreceptor matrix proteoglycan 2 [Source:VGNC Symbol;Acc:VGNC:30190]
ENSBTAG00000016932	4.37275	4.03138	4.26307	4.08023	4.02472	4.65898	SENP7	SUMO specific peptidase 7 [Source:VGNC Symbol;Acc:VGNC:52825]
ENSBTAG00000018731	1.07652	0.926318	1.10993	1.01302	0.691816	0.967772	-	putative protein FAM172B [Source:NCBI gene;Acc:524181]
ENSBTAG00000024027	18.7958	18.0854	18.7388	18.2442	19.6031	18.6904	TRMT10C	tRNA methyltransferase 10C mitochondrial RNase P subunit [Source:VGNC Symbol;Acc:VGNC:36367]
ENSBTAG00000015069	89.3515	94.0212	90.4591	90.2185	93.2089	95.1643	PCNP	PEST proteolytic signal containing nuclear protein [Source:VGNC Symbol;Acc:VGNC:32636]
ENSBTAG00000013460	9.10661	7.85459	9.01177	8.97671	9.15495	10.7115	ZBTB11	zinc finger and BTB domain containing 11 [Source:VGNC Symbol;Acc:VGNC:37059]
ENSBTAG00000013461	662.802	627.576	618.621	621.452	602.009	584.861	RPL24	ribosomal protein L24 [Source:VGNC Symbol;Acc:VGNC:34113]
ENSBTAG00000013464	4.91086	3.7735	5.22236	4.58638	4.83388	5.10738	CEP97	centrosomal protein 97 [Source:VGNC Symbol;Acc:VGNC:52750]
ENSBTAG00000013465	8.22287	6.9137	8.47519	6.28956	7.02114	6.89344	NXPE3	neurexophilin and PC-esterase domain family member 3 [Source:VGNC Symbol;Acc:VGNC:32380]
ENSBTAG00000048517	0.301922	0.617013	0.704108	0.158768	0.283577	0.2865	-	-
ENSBTAG00000010987	14.3948	16.5689	12.255	17.4881	18.685	16.5624	NFKBIZ	NFKB inhibitor zeta [Source:VGNC Symbol;Acc:VGNC:32050]
ENSBTAG00000045162	0	0	0	0	0	0	U6	U6 spliceosomal RNA [Source:RFAM;Acc:RF00026]
ENSBTAG00000054676	0.18498	0	0.086278	0	0.0868705	0.263298	-	-
ENSBTAG00000044510	0	0	0	0	0	0	-	-
ENSBTAG00000051892	0	0	0	0	0	0	bta-mir-2285dk	bta-mir-2285dk [Source:miRBase;Acc:MI0038475]
ENSBTAG00000003666	0	0	0	0.0556073	0.0496603	0.0501721	ZPLD1	zona pellucida like domain containing 1 [Source:VGNC Symbol;Acc:VGNC:37369]
ENSBTAG00000044968	0	0	0	0	0	0	U7	U7 small nuclear RNA [Source:RFAM;Acc:RF00066]
ENSBTAG00000000088	59.6451	54.1954	66.5453	68.1656	63.6159	71.7469	ALCAM	activated leukocyte cell adhesion molecule [Source:VGNC Symbol;Acc:VGNC:25805]
ENSBTAG00000013057	2.62341	2.47535	2.95429	3.31836	3.29645	3.62198	CBLB	Cbl proto-oncogene B [Source:VGNC Symbol;Acc:VGNC:26809]
ENSBTAG00000045335	0	5.51508	0	2.83826	0	1.70723	bta-mir-2286	bta-mir-2286 [Source:miRBase;Acc:MI0011295]
ENSBTAG00000046313	0	0	0	0	0	0	CCDC54	coiled-coil domain containing 54 [Source:VGNC Symbol;Acc:VGNC:26900]
ENSBTAG00000039575	0	0	0	0	0	0	5S_rRNA	5S ribosomal RNA [Source:RFAM;Acc:RF00001]
ENSBTAG00000006893	22.5931	22.1907	23.2575	23.4483	23.516	24.2821	BBX	BBX high mobility group box domain containing [Source:VGNC Symbol;Acc:VGNC:26433]
ENSBTAG00000003585	58.1949	61.4047	62.6247	67.3056	67.7276	68.0927	CD47	CD47 molecule [Source:VGNC Symbol;Acc:VGNC:27035]
ENSBTAG00000049729	0.714488	0.39822	0.424136	0.683128	1.09813	0.431451	-	-
ENSBTAG00000005787	29.1098	31.2202	30.0261	33.7328	31.2316	28.7769	IFT57	intraflagellar transport 57 [Source:VGNC Symbol;Acc:VGNC:30071]
ENSBTAG00000018397	1.0792	1.20299	1.03723	1.34139	1.16721	1.67577	HHLA2	HERV-H LTR-associating 2 [Source:VGNC Symbol;Acc:VGNC:29843]
ENSBTAG00000018399	3.59544	3.99379	3.64603	5.98435	4.99955	3.59621	MYH15	myosin heavy chain 15 [Source:VGNC Symbol;Acc:VGNC:50161]
ENSBTAG00000055188	0	0	0	0	0	0	-	-
ENSBTAG00000017140	12.9419	10.7017	13.8612	11.0654	13.3035	15.6467	CIP2A	cell proliferation regulating inhibitor of protein phosphatase 2A [Source:VGNC Symbol;Acc:VGNC:27369]
ENSBTAG00000006158	0.771808	0.503853	0.879963	1.39797	1.55051	1.68856	DZIP3	DAZ interacting zinc finger protein 3 [Source:VGNC Symbol;Acc:VGNC:28285]
ENSBTAG00000054027	0	0	0	0	0	0	-	-
ENSBTAG00000049130	15.7084	16.9346	14.2053	14.4494	15.115	14.3591	-	-
ENSBTAG00000049108	0	0	0	0	0	0	TRAT1	T cell receptor associated transmembrane adaptor 1 [Source:NCBI gene;Acc:614942]
ENSBTAG00000050173	0	0	0	0	0	0	-	chromosome 1 C3orf85 homolog [Source:NCBI gene;Acc:100297006]
ENSBTAG00000044520	0	0	0	0	0	0	U6	U6 spliceosomal RNA [Source:RFAM;Acc:RF00026]
ENSBTAG00000020460	0	0	0	0	0	0	DPPA2	developmental pluripotency associated 2 [Source:NCBI gene;Acc:613891]
ENSBTAG00000038103	0	0	0	0	0	0	DPPA4	developmental pluripotency associated 4 [Source:NCBI gene;Acc:783813]
ENSBTAG00000022275	17.2052	21.9985	16.2177	20.274	20.7286	17.865	-	60S ribosomal protein L10 [Source:UniProtKB/Swiss-Prot;Acc:Q9XSI3]
ENSBTAG00000051495	0	0	0	0	0	0	-	-
ENSBTAG00000055085	3.02725	5.23476	8.03732	4.40835	6.12406	4.86136	-	-
ENSBTAG00000042390	0	0	0	0	0	0	U6	U6 spliceosomal RNA [Source:RFAM;Acc:RF00026]
ENSBTAG00000033360	0.411067	0.52504	1.05451	0.64849	0.965228	0.292553	-	-
ENSBTAG00000054558	0.128258	0.327637	0.598217	0.0674455	0.421627	0.0608533	-	-
ENSBTAG00000013769	24.8903	24.5914	27.2804	27.1677	26.7769	26.2433	NECTIN3	nectin cell adhesion molecule 3 [Source:NCBI gene;Acc:534360]
ENSBTAG00000014441	0.285513	0.229224	0.247313	0.214485	0.210701	0.154817	CD96	CD96 molecule [Source:VGNC Symbol;Acc:VGNC:27054]
ENSBTAG00000046637	0.401639	0.205199	0.280997	0.316808	0.565854	0.476405	ZBED2	zinc finger BED-type containing 2 [Source:VGNC Symbol;Acc:VGNC:37053]
ENSBTAG00000012646	9.83153	8.47759	10.2934	8.59485	8.92247	9.1719	PLCXD2	phosphatidylinositol specific phospholipase C X domain containing 2 [Source:VGNC Symbol;Acc:VGNC:32993]
ENSBTAG00000001209	83.196	80.4412	86.4144	94.7855	90.5078	89.7905	PHLDB2	pleckstrin homology like domain family B member 2 [Source:VGNC Symbol;Acc:VGNC:32838]
ENSBTAG00000004601	15.2402	16.4774	14.2601	17.891	15.5399	15.1694	ABHD10	abhydrolase domain containing 10 [Source:VGNC Symbol;Acc:VGNC:25488]
ENSBTAG00000004599	0.212518	0	0.396488	0.223509	0.299408	0	TAGLN3	transgelin 3 [Source:VGNC Symbol;Acc:VGNC:35587]
ENSBTAG00000015065	0.174881	0.148913	0.0543785	0.091963	0.164256	0.193607	TMPRSS7	transmembrane serine protease 7 [Source:VGNC Symbol;Acc:VGNC:52837]
ENSBTAG00000016554	1.25595	0.550001	0.418425	0.9435	0.926856	1.19179	C1H3orf52	chromosome 1 C3orf52 homolog [Source:VGNC Symbol;Acc:VGNC:52666]
ENSBTAG00000048550	0.130726	0.356205	0.406486	0.320803	0.122783	0.454845	GCSAM	germinal center associated signaling and motility [Source:NCBI gene;Acc:784939]
ENSBTAG00000019332	0.251824	0.356284	0.361401	0.305594	0.363882	0.533068	SLC9C1	solute carrier family 9 member C1 [Source:VGNC Symbol;Acc:VGNC:53607]
ENSBTAG00000033319	6.45594	5.66386	6.44815	7.68142	8.26865	7.61132	CD200	CD200 molecule [Source:VGNC Symbol;Acc:VGNC:27010]
ENSBTAG00000011871	0	0	0	0	0.0355698	0	BTLA	B and T lymphocyte associated [Source:VGNC Symbol;Acc:VGNC:26602]
ENSBTAG00000009084	37.6811	34.5406	37.2341	38.2557	37.5294	36.5164	ATG3	autophagy related 3 [Source:VGNC Symbol;Acc:VGNC:26256]
ENSBTAG00000009085	23.3467	21.7956	25.1048	23.5943	22.8452	23.564	SLC35A5	solute carrier family 35 member A5 [Source:VGNC Symbol;Acc:VGNC:34822]
ENSBTAG00000010793	119.5	121.488	105.566	102.841	117.831	107.199	CCDC80	coiled-coil domain containing 80 [Source:VGNC Symbol;Acc:VGNC:26918]
ENSBTAG00000040144	0.433656	0.253208	0.17337	0.39093	0.17456	0.117573	-	cell surface glycoprotein CD200 receptor 1 [Source:NCBI gene;Acc:100335828]
ENSBTAG00000001235	0.0871313	0	0.0541861	0.0305459	0	0.0275603	CD200R1L	CD200 receptor 1-like [Source:NCBI gene;Acc:516008]
ENSBTAG00000006534	10.754	8.47519	9.44474	13.4759	10.8528	11.0732	GTPBP8	GTP binding protein 8 (putative) [Source:VGNC Symbol;Acc:VGNC:55158]
ENSBTAG00000005723	11.2622	11.334	13.2037	10.7712	12.016	11.9462	NEPRO	nucleolus and neural progenitor protein [Source:VGNC Symbol;Acc:VGNC:32008]
ENSBTAG00000000242	2.98067	2.28426	2.69359	2.1552	2.88706	1.94454	-	-
ENSBTAG00000013909	0.0463921	0.0948077	0.0973714	0.0975828	0.13072	0.0220112	BOC	BOC cell adhesion associated oncogene regulated [Source:VGNC Symbol;Acc:VGNC:26536]
ENSBTAG00000050116	0	0	0	0	0.0903708	0	-	-
ENSBTAG00000013920	0.0935441	0.0955842	0.130892	0.196764	0.131791	0	-	-
ENSBTAG00000049524	0	0.0357867	0	0.0736685	0.032895	0.0997021	-	-
ENSBTAG00000013937	9.78902	10.8152	9.75933	11.9897	11.8376	10.5275	SPICE1	spindle and centriole associated protein 1 [Source:VGNC Symbol;Acc:VGNC:35215]
ENSBTAG00000013292	0	0	0.0247805	0.0558772	0	0.0504157	SIDT1	SID1 transmembrane family member 1 [Source:VGNC Symbol;Acc:VGNC:53605]
ENSBTAG00000052710	0	0	0	0	0	0	U6	U6 spliceosomal RNA [Source:RFAM;Acc:RF00026]
ENSBTAG00000021000	3.51958	3.0001	3.88799	3.15611	3.52322	4.30659	USF3	upstream transcription factor family member 3 [Source:VGNC Symbol;Acc:VGNC:53612]
ENSBTAG00000007784	55.4227	55.0121	56.6766	53.3593	56.4788	59.4756	NAA50	N(alpha)-acetyltransferase 50 NatE catalytic subunit [Source:VGNC Symbol;Acc:VGNC:53590]
ENSBTAG00000002703	37.4075	36.3358	41.2181	36.3809	36.2121	39.4409	ATP6V1A	ATPase H+ transporting V1 subunit A [Source:VGNC Symbol;Acc:VGNC:26316]
ENSBTAG00000004971	5.06886	5.21513	6.06541	4.90821	5.61456	5.92122	GRAMD1C	GRAM domain containing 1C [Source:VGNC Symbol;Acc:VGNC:29624]
ENSBTAG00000044668	0	0.677779	0	0	0	0	U6	U6 spliceosomal RNA [Source:RFAM;Acc:RF00026]
ENSBTAG00000004974	5.47233	4.44467	6.38098	5.53399	6.4248	5.35925	ZDHHC23	zinc finger DHHC-type containing 23 [Source:VGNC Symbol;Acc:VGNC:37139]
ENSBTAG00000004975	2.62034	3.1897	3.52836	3.11532	3.31717	3.32974	CCDC191	coiled-coil domain containing 191 [Source:VGNC Symbol;Acc:VGNC:26884]
ENSBTAG00000004977	5.93037	5.63743	5.95612	5.9111	6.24932	6.35295	QTRT2	queuine tRNA-ribosyltransferase accessory subunit 2 [Source:VGNC Symbol;Acc:VGNC:33608]
ENSBTAG00000002132	0	0	0	0	0	0	DRD3	dopamine receptor D3 [Source:VGNC Symbol;Acc:VGNC:28208]
ENSBTAG00000050260	0	0	0	0	0	0	U6	U6 spliceosomal RNA [Source:RFAM;Acc:RF00026]
ENSBTAG00000011921	0	0	0	0	0	0	TIGIT	T cell immunoreceptor with Ig and ITIM domains [Source:VGNC Symbol;Acc:VGNC:35868]
ENSBTAG00000011928	2.79057	2.61599	2.3882	3.12337	2.59697	1.89492	ZBTB20	zinc finger and BTB domain containing 20 [Source:VGNC Symbol;Acc:VGNC:37065]
ENSBTAG00000047946	0	0	0	0	0	0.0887661	-	-
ENSBTAG00000006451	0	0	0	0	0	0.0329528	GAP43	growth associated protein 43 [Source:VGNC Symbol;Acc:VGNC:29247]
ENSBTAG00000049208	0	0	0	0	0	0	-	-
ENSBTAG00000049383	0	0	0	0	0	0	LSAMP	limbic system associated membrane protein [Source:NCBI gene;Acc:100336456]
ENSBTAG00000044343	0	0	0	0	0	0	7SK	7SK RNA [Source:RFAM;Acc:RF00100]
ENSBTAG00000045517	11.3775	15.2902	12.8052	12.3561	14.8678	13.8475	-	-
ENSBTAG00000048452	0	0	0	0	0	0	-	-
ENSBTAG00000048985	0	0	0	0	0	0	-	-
ENSBTAG00000048715	0	0	0	0	0	0	-	-
ENSBTAG00000055075	0	0	0	0	0	0	-	-
ENSBTAG00000049072	0	0	0	0	0	0	bta-mir-2285de	bta-mir-2285de [Source:miRBase;Acc:MI0038438]
ENSBTAG00000045704	0	0	0	0	0.0299845	0	IGSF11	immunoglobulin superfamily member 11 [Source:VGNC Symbol;Acc:VGNC:53583]
ENSBTAG00000054494	0	0	0	0	0	0	-	-
ENSBTAG00000014157	0	0	0	0	0	0	-	testis expressed 55 [Source:NCBI gene;Acc:100139661]
ENSBTAG00000009014	0.18816	0.064088	0.0877613	0.131928	0.0294547	0	UPK1B	uroplakin 1B [Source:VGNC Symbol;Acc:VGNC:36685]
ENSBTAG00000001390	18.2447	24.409	16.7501	35.6112	30.4776	20.2946	B4GALT4	beta-1 4-galactosyltransferase 4 [Source:VGNC Symbol;Acc:VGNC:26391]
ENSBTAG00000000210	4.44473	4.27382	5.41132	5.09412	4.9989	4.99635	ARHGAP31	Rho GTPase activating protein 31 [Source:VGNC Symbol;Acc:VGNC:26089]
ENSBTAG00000000213	13.0689	12.5937	12.0402	14.6294	15.0397	13.1688	TMEM39A	transmembrane protein 39A [Source:VGNC Symbol;Acc:VGNC:36082]
ENSBTAG00000008562	5.24285	4.65372	4.79191	5.54185	5.07352	5.47758	POGLUT1	protein O-glucosyltransferase 1 [Source:VGNC Symbol;Acc:VGNC:33108]
ENSBTAG00000012581	6.76607	7.86071	7.56531	8.48072	8.4878	8.39939	TIMMDC1	translocase of inner mitochondrial membrane domain containing 1 [Source:VGNC Symbol;Acc:VGNC:49579]
ENSBTAG00000018059	2.8029	3.85767	4.10873	2.46658	2.90123	3.5825	CD80	CD80 molecule [Source:VGNC Symbol;Acc:VGNC:27048]
ENSBTAG00000009391	8.95563	9.21181	8.81721	10.463	11.4143	9.66646	ADPRH	ADP-ribosylarginine hydrolase [Source:VGNC Symbol;Acc:VGNC:25690]
ENSBTAG00000005604	0	0.0313992	0	0	0.028862	0	POPDC2	popeye domain containing 2 [Source:VGNC Symbol;Acc:VGNC:33167]
ENSBTAG00000002182	88.0071	80.4282	83.9143	85.463	74.6332	78.9593	COX17	cytochrome c oxidase copper chaperone COX17 [Source:VGNC Symbol;Acc:VGNC:27631]
ENSBTAG00000001293	0.575089	0.661085	0.854988	0.718238	0.675184	0.682143	MAATS1	MYCBP associated and testis expressed 1 [Source:VGNC Symbol;Acc:VGNC:31126]
ENSBTAG00000044376	0.533886	0.54553	0	0	0	0	-	-
ENSBTAG00000053648	0	0	0	0	0	0	-	-
ENSBTAG00000019557	0.0282564	0	0	0	0	0	NR1I2	nuclear receptor subfamily 1 group I member 2 [Source:VGNC Symbol;Acc:VGNC:32233]
ENSBTAG00000048057	30.8963	29.0749	31.0249	33.0805	32.8833	34.3305	GSK3B	glycogen synthase kinase 3 beta [Source:NCBI gene;Acc:790875]
ENSBTAG00000055108	0.596982	1.83	0.556886	0	0	0	-	-
ENSBTAG00000001464	1.67741	1.39262	1.95593	1.72282	1.46471	2.03941	GPR156	G protein-coupled receptor 156 [Source:VGNC Symbol;Acc:VGNC:29562]
ENSBTAG00000033170	3.16523	2.71678	3.34632	2.97384	3.52786	3.68436	LRRC58	leucine rich repeat containing 58 [Source:VGNC Symbol;Acc:VGNC:53587]
ENSBTAG00000022155	163.618	167.823	167.478	170.151	167.491	173.357	FSTL1	follistatin like 1 [Source:VGNC Symbol;Acc:VGNC:29135]
ENSBTAG00000048370	0	0	0	0	0	0	-	-
ENSBTAG00000015892	49.3556	42.7389	43.4394	48.9755	41.1187	41.1456	NDUFB4	NADH:ubiquinone oxidoreductase subunit B4 [Source:NCBI gene;Acc:327706]
ENSBTAG00000015895	0	0.0365071	0.0999849	0.0375757	0.100671	0	HGD	homogentisate 1 2-dioxygenase [Source:VGNC Symbol;Acc:VGNC:29833]
ENSBTAG00000015898	18.7091	17.8726	16.7266	16.6879	19.3201	16.2446	RABL3	RAB member of RAS oncogene family like 3 [Source:VGNC Symbol;Acc:VGNC:33673]
ENSBTAG00000016848	6.50575	6.87932	7.50058	6.86056	7.83057	6.98444	GTF2E1	general transcription factor IIE subunit 1 [Source:VGNC Symbol;Acc:VGNC:58356]
ENSBTAG00000045436	1.60166	0	0.498028	0.561498	0	0	SNORA70	Small nucleolar RNA SNORA70 [Source:RFAM;Acc:RF00156]
ENSBTAG00000001918	0.531294	0.420733	0.520391	0.488925	0.673668	0.441137	STXBP5L	syntaxin binding protein 5 like [Source:VGNC Symbol;Acc:VGNC:35449]
ENSBTAG00000001920	3.23335	2.58952	3.33485	3.0413	2.87274	3.50543	POLQ	DNA polymerase theta [Source:VGNC Symbol;Acc:VGNC:33130]
ENSBTAG00000052248	0	0.0406421	0	0	0	0	-	-
ENSBTAG00000014508	0.0230414	0	0.0214938	0	0.0216414	0.0218645	FBXO40	F-box protein 40 [Source:VGNC Symbol;Acc:VGNC:28911]
ENSBTAG00000001009	0.147853	0.0215825	0.0394065	0.0444286	0.0198385	0.0400861	HCLS1	hematopoietic cell-specific Lyn substrate 1 [Source:VGNC Symbol;Acc:VGNC:29775]
ENSBTAG00000008862	18.7632	17.602	19.5467	18.4543	18.047	19.8218	GOLGB1	golgin B1 [Source:VGNC Symbol;Acc:VGNC:29489]
ENSBTAG00000013069	3.43546	4.08586	3.4674	4.97547	4.78719	4.14178	IQCB1	IQ motif containing B1 [Source:VGNC Symbol;Acc:VGNC:30250]
ENSBTAG00000013070	0	0	0	0	0	0	EAF2	ELL associated factor 2 [Source:VGNC Symbol;Acc:VGNC:28295]
ENSBTAG00000033166	0	0	0	0	0	0	-	-
ENSBTAG00000001442	0	0	0	0	0	0	-	-
ENSBTAG00000004705	0	0	0	0	0	0	ILDR1	immunoglobulin like domain containing receptor 1 [Source:VGNC Symbol;Acc:VGNC:30173]
ENSBTAG00000013118	0	0	0	0	0	0	CD86	CD86 molecule [Source:VGNC Symbol;Acc:VGNC:27051]
ENSBTAG00000003865	0	0	0	0.0120195	0	0	CASR	calcium sensing receptor [Source:VGNC Symbol;Acc:VGNC:26788]
ENSBTAG00000045101	0	0	0	0	0	0	7SK	7SK RNA [Source:RFAM;Acc:RF00100]
ENSBTAG00000014133	0	0	0	0	0	0	-	-
ENSBTAG00000010688	0	0	0	0	0	0	CSTA	cystatin A [Source:VGNC Symbol;Acc:VGNC:27779]
ENSBTAG00000054520	11.2512	10.5447	9.51506	9.64738	9.93939	9.81516	CCDC58	coiled-coil domain containing 58 [Source:NCBI gene;Acc:508149]
ENSBTAG00000011140	32.038	30.8051	32.3922	27.4164	26.4468	27.9468	FAM162A	family with sequence similarity 162 member A [Source:VGNC Symbol;Acc:VGNC:28744]
ENSBTAG00000054326	3.91472	4.7325	4.47472	5.56689	3.78043	4.23797	WDR5B	WD repeat domain 5B [Source:NCBI gene;Acc:100138335]
ENSBTAG00000011143	13.6818	12.493	14.2338	12.3229	12.5543	14.4562	KPNA1	karyopherin subunit alpha 1 [Source:VGNC Symbol;Acc:VGNC:30700]
ENSBTAG00000051987	0.613719	0	1.145	0.64546	0	0	U6	U6 spliceosomal RNA [Source:RFAM;Acc:RF00026]
ENSBTAG00000021791	9.35886	9.46335	8.76665	8.09987	9.41286	8.51079	PARP9	poly(ADP-ribose) polymerase family member 9 [Source:VGNC Symbol;Acc:VGNC:53596]
ENSBTAG00000009933	5.87332	4.95297	5.72638	5.78636	5.63277	5.89228	DTX3L	deltex E3 ubiquitin ligase 3L [Source:VGNC Symbol;Acc:VGNC:28239]
ENSBTAG00000016656	15.9969	15.6285	17.2521	16.3159	16.6139	16.1299	PARP14	poly(ADP-ribose) polymerase family member 14 [Source:NCBI gene;Acc:540789]
ENSBTAG00000005066	1.49523	1.15367	1.25247	1.57256	1.74831	1.18721	HSPBAP1	HSPB1 associated protein 1 [Source:VGNC Symbol;Acc:VGNC:29987]
ENSBTAG00000005071	6.50764	6.95182	6.67259	6.58967	5.91018	6.63456	SLC49A4	solute carrier family 49 member 4 [Source:VGNC Symbol;Acc:VGNC:57883]
ENSBTAG00000018765	0.342914	0.46719	0.248797	0.260468	0.339972	0.379631	SEMA5B	semaphorin 5B [Source:VGNC Symbol;Acc:VGNC:34440]
ENSBTAG00000053611	0	0	0	0	0	0	-	-
ENSBTAG00000018877	21.0265	21.2315	18.622	18.2729	22.3133	19.8516	PDIA5	protein disulfide isomerase family A member 5 [Source:VGNC Symbol;Acc:VGNC:32699]
ENSBTAG00000014797	4.32308	4.0888	4.09938	4.43394	4.56377	5.05155	SEC22A	SEC22 homolog A vesicle trafficking protein [Source:VGNC Symbol;Acc:VGNC:34408]
ENSBTAG00000018777	0.0130268	0	0.0121518	0.0411015	0.0367058	0.0123614	ADCY5	adenylate cyclase 5 [Source:VGNC Symbol;Acc:VGNC:25646]
ENSBTAG00000044318	0	0	0	0	0	0	5S_rRNA	5S ribosomal RNA [Source:RFAM;Acc:RF00001]
ENSBTAG00000023607	16.6241	16.9866	18.2117	21.9637	18.7812	21.1642	HACD2	3-hydroxyacyl-CoA dehydratase 2 [Source:VGNC Symbol;Acc:VGNC:50252]
ENSBTAG00000023608	0	0	0	0	0	0	-	-
ENSBTAG00000014567	3.10436	2.7357	2.60474	2.53938	3.05459	2.97697	MYLK	myosin light chain kinase [Source:NCBI gene;Acc:338037]
ENSBTAG00000054441	2.59216	2.06009	2.14938	1.81748	2.16414	3.00637	-	-
ENSBTAG00000000566	4.17406	4.19	3.83887	5.00824	4.7211	5.29974	CCDC14	coiled-coil domain containing 14 [Source:VGNC Symbol;Acc:VGNC:26851]
ENSBTAG00000006947	0	0	0	0	0	0	ROPN1	rhophilin associated tail protein 1 [Source:NCBI gene;Acc:527583]
ENSBTAG00000044700	0	0	0	0	0	0	U4	U4 spliceosomal RNA [Source:RFAM;Acc:RF00015]
ENSBTAG00000002640	2.46255	2.86374	2.61438	2.87356	2.6103	2.9154	KALRN	kalirin RhoGEF kinase [Source:VGNC Symbol;Acc:VGNC:30389]
ENSBTAG00000053238	3.86358	4.01364	3.73623	3.46743	4.19735	4.06952	-	kalirin RhoGEF kinase [Source:NCBI gene;Acc:540675]
ENSBTAG00000013727	16.37	16.26	17.1511	14.8702	14.5422	16.4521	UMPS	uridine monophosphate synthetase [Source:VGNC Symbol;Acc:VGNC:36661]
ENSBTAG00000013755	34.1297	35.9332	33.7892	36.2784	35.8061	35.1005	ITGB5	integrin subunit beta 5 [Source:VGNC Symbol;Acc:VGNC:30330]
ENSBTAG00000010382	0	0.0707807	0.0646175	0	0.195184	0	MUC13	mucin 13 cell surface associated [Source:VGNC Symbol;Acc:VGNC:31758]
ENSBTAG00000048794	0	0	0.111175	0.0626717	0	0	-	-
ENSBTAG00000021396	7.30717	6.95937	8.26969	7.00357	7.16102	8.62162	HEG1	heart development protein with EGF like domains 1 [Source:VGNC Symbol;Acc:VGNC:29803]
ENSBTAG00000000496	0.0446417	0.0228077	0.0416434	0.0234753	0.104823	0	SLC12A8	solute carrier family 12 member 8 [Source:VGNC Symbol;Acc:VGNC:34671]
ENSBTAG00000050482	13.0235	11.9852	14.3319	15.2897	13.8614	15.6764	ZNF148	zinc finger protein 148 [Source:NCBI gene;Acc:613265]
ENSBTAG00000011383	49.2882	49.7807	53.2362	58.3527	54.8585	53.3077	SNX4	sorting nexin 4 [Source:VGNC Symbol;Acc:VGNC:35111]
ENSBTAG00000006471	4.77979	3.89702	4.69179	4.08115	4.48937	5.12038	OSBPL11	oxysterol binding protein like 11 [Source:VGNC Symbol;Acc:VGNC:32459]
ENSBTAG00000003383	3.25089	4.2076	4.75099	2.27935	3.96938	4.73009	-	-
ENSBTAG00000044172	1.85306	1.57226	2.25336	2.08811	2.08235	2.11952	LMLN	leishmanolysin like peptidase [Source:VGNC Symbol;Acc:VGNC:30928]
ENSBTAG00000045455	0	0	1.65561	3.111	0	0.561386	U6	U6 spliceosomal RNA [Source:RFAM;Acc:RF00026]
ENSBTAG00000014208	568.964	562.236	544.682	554.508	551.54	505.259	RPL35A	ribosomal protein L35a [Source:VGNC Symbol;Acc:VGNC:53601]
ENSBTAG00000018025	3.25268	3.24976	3.43878	4.21911	3.66606	3.84103	IQCG	IQ motif containing G [Source:VGNC Symbol;Acc:VGNC:30256]
ENSBTAG00000032839	17.7441	15.6911	18.5229	18.9516	18.7881	20.6202	LRCH3	leucine rich repeats and calponin homology domain containing 3 [Source:VGNC Symbol;Acc:VGNC:30973]
ENSBTAG00000042610	16.417	16.775	18.7175	13.4292	20.5593	13.8475	-	-
ENSBTAG00000054586	24.6255	34.3888	22.9715	35.3954	30.839	29.5991	-	-
ENSBTAG00000014874	21.0192	20.0037	25.2783	23.6234	23.6777	23.7588	FYTTD1	forty-two-three domain containing 1 [Source:VGNC Symbol;Acc:VGNC:29164]
ENSBTAG00000001890	3.42397	2.88879	3.48703	3.23764	2.75862	3.56207	RUBCN	rubicon autophagy regulator [Source:VGNC Symbol;Acc:VGNC:34212]
ENSBTAG00000032819	0	0	0.0343499	0	0.0115286	0.0116474	MUC20	mucin 20 cell surface associated [Source:VGNC Symbol;Acc:VGNC:54458]
ENSBTAG00000014721	0.0571523	0.0583987	0.0152325	0.0429344	0.0153371	0.0232427	MUC4	mucin 4 cell surface associated [Source:VGNC Symbol;Acc:VGNC:56235]
ENSBTAG00000021364	18.3005	18.3038	19.252	18.9519	19.7355	18.8108	TNK2	tyrosine kinase non receptor 2 [Source:VGNC Symbol;Acc:VGNC:36183]
ENSBTAG00000049459	6.70704	4.98423	3.92457	4.3606	5.55503	5.95944	-	-
ENSBTAG00000032719	15.5197	12.2423	20.5842	9.03843	11.6329	17.3414	TFRC	transferrin receptor [Source:VGNC Symbol;Acc:VGNC:35797]
ENSBTAG00000021515	0.565217	0.26252	0.143797	0.324245	0.386091	0.487588	ZDHHC19	zinc finger DHHC-type containing 19 [Source:VGNC Symbol;Acc:VGNC:37134]
ENSBTAG00000012347	0.318777	0.139598	0.169923	0.431053	0.213863	0.345708	SLC51A	solute carrier family 51 alpha subunit [Source:VGNC Symbol;Acc:VGNC:34900]
ENSBTAG00000016979	8.04155	7.19336	8.09844	6.67231	7.52681	7.41957	PCYT1A	phosphate cytidylyltransferase 1 choline alpha [Source:VGNC Symbol;Acc:VGNC:32652]
ENSBTAG00000032684	6.00466	6.6578	7.03149	6.85268	6.2398	7.03152	TCTEX1D2	Tctex1 domain containing 2 [Source:NCBI gene;Acc:504554]
ENSBTAG00000040161	0.448552	0.48889	0.44632	0.53465	0.449385	0.510769	-	transmembrane 4 L six family member 19 [Source:NCBI gene;Acc:101906348]
ENSBTAG00000007577	14.6744	12.3023	15.6488	15.6087	16.0695	16.1085	UBXN7	UBX domain protein 7 [Source:VGNC Symbol;Acc:VGNC:36629]
ENSBTAG00000013317	6.6528	6.08494	7.14443	6.05826	7.37637	6.89809	RNF168	ring finger protein 168 [Source:NCBI gene;Acc:613812]
ENSBTAG00000013319	0.0398229	0.0813828	0	0	0.0748066	0	SMCO1	single-pass membrane protein with coiled-coil domains 1 [Source:VGNC Symbol;Acc:VGNC:35005]
ENSBTAG00000014660	6.21028	6.22821	6.47262	6.77337	6.84111	6.58424	WDR53	WD repeat domain 53 [Source:VGNC Symbol;Acc:VGNC:56335]
ENSBTAG00000006388	5.72582	3.72982	6.07567	5.90904	5.84849	5.56919	FBXO45	F-box protein 45 [Source:VGNC Symbol;Acc:VGNC:28915]
ENSBTAG00000009614	0	0	0	0	0.0216035	0	NRROS	negative regulator of reactive oxygen species [Source:VGNC Symbol;Acc:VGNC:53592]
ENSBTAG00000013192	9.05897	7.6552	10.0907	7.03506	7.32382	7.68948	CEP19	centrosomal protein 19 [Source:VGNC Symbol;Acc:VGNC:27198]
ENSBTAG00000049165	8.27748	6.20253	6.69199	4.83643	7.25624	4.71281	-	-
ENSBTAG00000048195	11.0048	13.0882	10.2657	12.6175	13.0473	12.8394	PIGX	phosphatidylinositol glycan anchor biosynthesis class X [Source:VGNC Symbol;Acc:VGNC:53598]
ENSBTAG00000047856	45.7901	44.6944	48.1301	48.2185	48.5573	51.4917	PAK2	p21 (RAC1) activated kinase 2 [Source:VGNC Symbol;Acc:VGNC:53593]
ENSBTAG00000032674	6.31319	4.74167	7.97806	7.20719	7.52604	7.3476	SENP5	SUMO specific peptidase 5 [Source:VGNC Symbol;Acc:VGNC:34447]
ENSBTAG00000008873	44.1365	44.3248	44.5883	45.8215	43.4119	41.7023	NCBP2	nuclear cap binding protein subunit 2 [Source:VGNC Symbol;Acc:VGNC:31908]
ENSBTAG00000048390	1.75115	2.23667	1.83772	0.690642	1.85034	1.03856	NCBP2AS2	NCBP2 antisense 2 (head to head) [Source:NCBI gene;Acc:783161]
ENSBTAG00000011659	4.71018	4.53233	5.12285	4.37621	3.33288	5.27132	PIGZ	phosphatidylinositol glycan anchor biosynthesis class Z [Source:VGNC Symbol;Acc:VGNC:32882]
ENSBTAG00000002998	0.102287	0.0261293	0.0238541	0	0.0480359	0.121327	MELTF	melanotransferrin [Source:VGNC Symbol;Acc:VGNC:31383]
ENSBTAG00000020378	24.8804	22.2476	26.3256	23.2257	24.7734	26.9086	DLG1	discs large MAGUK scaffold protein 1 [Source:VGNC Symbol;Acc:VGNC:53531]
ENSBTAG00000045354	0.517071	0	0	0	0.485654	0.49066	-	-
ENSBTAG00000051739	1.22744	0	1.7175	0	1.15286	0.582372	U6	U6 spliceosomal RNA [Source:RFAM;Acc:RF00026]
ENSBTAG00000048826	0	0.196967	0	0	0.0603503	0	-	-
ENSBTAG00000053541	0	0	0	0	0	0.0897893	-	-
ENSBTAG00000048225	1.5961	1.28143	1.91429	1.19903	1.82036	1.2982	-	-
ENSBTAG00000000448	4.66119	4.79787	5.11544	4.21739	4.21703	3.51247	BDH1	3-hydroxybutyrate dehydrogenase 1 [Source:VGNC Symbol;Acc:VGNC:26457]
ENSBTAG00000052232	0	0	0	0	0	0	-	-
ENSBTAG00000023600	0	0.0534237	0.0975436	0.0549874	0	0.0992258	APOD	apolipoprotein D [Source:VGNC Symbol;Acc:VGNC:26031]
ENSBTAG00000050331	0	0	0	0	0	0	-	-
ENSBTAG00000006724	34.5337	34.9056	40.1808	38.2818	38.5488	39.6542	PPP1R2	protein phosphatase 1 regulatory inhibitor subunit 2 [Source:NCBI gene;Acc:532726]
ENSBTAG00000003378	3.64822	3.79151	3.31593	3.70572	4.01229	4.46789	ACAP2	ArfGAP with coiled-coil ankyrin repeat and PH domains 2 [Source:VGNC Symbol;Acc:VGNC:25527]
ENSBTAG00000036946	0	0.91918	0	0	0	0	U1	U1 spliceosomal RNA [Source:RFAM;Acc:RF00003]
ENSBTAG00000054986	11.28	9.23427	13.8145	13.2509	14.6218	14.8351	-	ArfGAP with coiled-coil ankyrin repeat and PH domains 2 [Source:HGNC Symbol;Acc:HGNC:16469]
ENSBTAG00000014564	5.73955	6.19513	6.38465	6.20643	5.87169	5.49752	XXYLT1	xyloside xylosyltransferase 1 [Source:VGNC Symbol;Acc:VGNC:53613]
ENSBTAG00000008462	5.26583	6.06644	4.81583	4.66944	4.12157	4.26203	FAM43A	family with sequence similarity 43 member A [Source:VGNC Symbol;Acc:VGNC:28813]
ENSBTAG00000008461	11.706	12.7598	13.3589	12.5327	12.7449	13.2613	LSG1	large 60S subunit nuclear export GTPase 1 [Source:VGNC Symbol;Acc:VGNC:31049]
ENSBTAG00000002394	7.24585	8.23327	8.47668	7.49566	9.07413	7.4769	TMEM44	transmembrane protein 44 [Source:VGNC Symbol;Acc:VGNC:36088]
ENSBTAG00000045117	1.77481	0	1.65561	0.9333	0	0	bta-mir-2287	bta-mir-2287 [Source:miRBase;Acc:MI0011296]
ENSBTAG00000013204	36.3909	29.6249	37.1615	34.9034	37.1791	42.1726	ATP13A3	ATPase 13A3 [Source:VGNC Symbol;Acc:VGNC:26279]
ENSBTAG00000013203	0	0.0414198	0.0378132	0	0	0	GP5	glycoprotein V platelet [Source:VGNC Symbol;Acc:VGNC:29506]
ENSBTAG00000038600	0	0	0	0.0787057	0	0	LRRC15	leucine rich repeat containing 15 [Source:VGNC Symbol;Acc:VGNC:31001]
ENSBTAG00000032656	0	0	0.120408	0.0339382	0	0	CPN2	carboxypeptidase N subunit 2 [Source:VGNC Symbol;Acc:VGNC:27657]
ENSBTAG00000048497	2.91269	2.9221	3.21107	3.23042	4.12845	2.91468	-	-
ENSBTAG00000000569	33.1551	36.4211	28.6816	35.3342	33.5158	31.6521	HES1	hes family bHLH transcription factor 1 [Source:VGNC Symbol;Acc:VGNC:29818]
ENSBTAG00000019514	23.5238	22.913	22.984	24.8207	23.7874	24.9313	OPA1	OPA1 mitochondrial dynamin like GTPase [Source:VGNC Symbol;Acc:VGNC:32432]
ENSBTAG00000016305	0.914835	1.15388	0.960064	0.992216	1.20832	0.935928	ATP13A4	ATPase 13A4 [Source:VGNC Symbol;Acc:VGNC:26280]
ENSBTAG00000054354	0	0	0	0	0	0	bta-mir-2285bk	bta-mir-2285bk [Source:miRBase;Acc:MI0038346]
ENSBTAG00000018657	0	0	0	0.0165423	0	0	ATP13A5	ATPase 13A5 [Source:VGNC Symbol;Acc:VGNC:26281]
ENSBTAG00000035844	1.29205	1.20442	1.20527	1.23968	1.36258	1.16153	PLAAT1	phospholipase A and acyltransferase 1 [Source:VGNC Symbol;Acc:VGNC:53580]
ENSBTAG00000005430	3.51475	2.86403	4.56525	3.88369	2.92511	3.84184	MB21D2	Mab-21 domain containing 2 [Source:VGNC Symbol;Acc:VGNC:31272]
ENSBTAG00000053503	0.110552	0	0	0	0	0	-	-
ENSBTAG00000055130	0	0	0	0	0	0	bta-mir-10182	bta-mir-10182 [Source:miRBase;Acc:MI0032941]
ENSBTAG00000012413	0	0	0	0	0	0	FGF12	fibroblast growth factor 12 [Source:VGNC Symbol;Acc:VGNC:53568]
ENSBTAG00000054301	0	0	0	0	0	0	-	-
ENSBTAG00000006945	68.5244	68.9321	70.4985	68.5209	70.8113	70.2148	CCDC50	coiled-coil domain containing 50 [Source:VGNC Symbol;Acc:VGNC:26898]
ENSBTAG00000044148	0	0	0	0	0	0	UTS2B	urotensin 2B [Source:VGNC Symbol;Acc:VGNC:36750]
ENSBTAG00000018703	0	0.0467271	0.0426584	0.0480949	0	0	OSTN	osteocrin [Source:VGNC Symbol;Acc:VGNC:32481]
ENSBTAG00000050537	0	0	0	0	0	0	-	-
ENSBTAG00000051592	0	0	0	0	0	0	GMNC	geminin coiled-coil domain containing [Source:NCBI gene;Acc:100139788]
ENSBTAG00000006813	11.0988	11.3409	8.6278	13.9425	9.55575	7.89893	-	-
ENSBTAG00000013205	0.411282	0.227636	0.383658	0.36046	0.273624	0.406536	IL1RAP	interleukin 1 receptor accessory protein [Source:VGNC Symbol;Acc:VGNC:30133]
ENSBTAG00000013456	0	0	0	0	0	0	TMEM207	transmembrane protein 207 [Source:VGNC Symbol;Acc:VGNC:36029]
ENSBTAG00000006494	0	0	0	0	0	0	CLDN16	claudin 16 [Source:VGNC Symbol;Acc:VGNC:27406]
ENSBTAG00000013148	6.8537	6.18885	6.24469	11.1754	9.08204	8.06651	CLDN1	claudin 1 [Source:VGNC Symbol;Acc:VGNC:27402]
ENSBTAG00000021025	29.1186	28.3188	28.0179	34.4193	30.3536	29.6301	P3H2	prolyl 3-hydroxylase 2 [Source:VGNC Symbol;Acc:VGNC:32533]
ENSBTAG00000015460	0.0666173	0.170175	0.155357	0.175157	0.218994	0.252858	TP63	tumor protein p63 [Source:VGNC Symbol;Acc:VGNC:36240]
ENSBTAG00000053900	0	0.290477	0.265184	0	0	0	-	-
ENSBTAG00000032538	0	0	0.103069	0.0774697	0.103777	0.139795	TPRG1	tumor protein p63 regulated 1 [Source:VGNC Symbol;Acc:VGNC:36261]
ENSBTAG00000044001	12.6743	11.4842	15.0981	14.909	15.4714	16.7832	LPP	LIM domain containing preferred translocation partner in lipoma [Source:NCBI gene;Acc:524132]
ENSBTAG00000036372	0	0.780234	0	2.40922	0	0	bta-mir-28	bta-mir-28 [Source:miRBase;Acc:MI0009785]
ENSBTAG00000049984	0.106517	0.272101	0	0.112026	0.350159	0.0505384	-	-
ENSBTAG00000055241	0	0	0	0	0	0	-	-
ENSBTAG00000001511	15.7624	14.4902	17.0806	14.9143	13.6329	16.1079	BCL6	BCL6 transcription repressor [Source:VGNC Symbol;Acc:VGNC:58471]
ENSBTAG00000003179	0	0	0	0	0	0	RTP2	receptor transporter protein 2 [Source:VGNC Symbol;Acc:VGNC:34210]
ENSBTAG00000017312	0	0	0	0	0	0	SST	somatostatin [Source:VGNC Symbol;Acc:VGNC:35324]
ENSBTAG00000032265	1.72114	1.52193	0.957147	2.78485	1.86526	2.16716	RTP4	receptor transporter protein 4 [Source:VGNC Symbol;Acc:VGNC:53603]
ENSBTAG00000012467	0	0.0663263	0.0706428	0.0455118	0.0609668	0.0410635	MASP1	mannan binding lectin serine peptidase 1 [Source:VGNC Symbol;Acc:VGNC:31255]
ENSBTAG00000012706	0	0	0	0	0	0	RTP1	receptor transporter protein 1 [Source:VGNC Symbol;Acc:VGNC:34209]
ENSBTAG00000010357	0.420473	0.518099	0.357623	0.312155	0.406541	0.246439	ST6GAL1	ST6 beta-galactoside alpha-2 6-sialyltransferase 1 [Source:VGNC Symbol;Acc:VGNC:35337]
ENSBTAG00000045003	0	0	0	0	0	0	bta-mir-2285k-3	bta-mir-2285k-3 [Source:miRBase;Acc:MI0022329]
ENSBTAG00000006872	0.329163	1.34537	0.614109	0.865466	1.18513	0.31235	-	-
ENSBTAG00000052213	0	0	0	0	0	0	ADIPOQ	adiponectin C1Q and collagen domain containing [Source:NCBI gene;Acc:282865]
ENSBTAG00000014727	13.3258	15.4945	14.3791	16.9585	16.7535	15.3802	RFC4	replication factor C subunit 4 [Source:VGNC Symbol;Acc:VGNC:33888]
ENSBTAG00000014724	78.469	78.385	82.7692	74.5418	73.5834	78.0039	EIF4A2	eukaryotic translation initiation factor 4A2 [Source:VGNC Symbol;Acc:VGNC:28405]
ENSBTAG00000042702	5.58876	6.18654	5.2134	12.7352	6.99893	6.62913	-	small nucleolar RNA H/ACA box 4 [Source:HGNC Symbol;Acc:HGNC:32587]
ENSBTAG00000042475	3.48239	2.54167	0.928143	0.523214	1.86903	3.77659	SNORA63	Small nucleolar RNA SNORA63 [Source:RFAM;Acc:RF00092]
ENSBTAG00000044788	0	3.03277	2.7687	1.56077	2.78771	1.76028	SNORA81	small nucleolar RNA H/ACA box 81 [Source:HGNC Symbol;Acc:HGNC:32667]
ENSBTAG00000050812	0	0	0	0	0	0	bta-mir-1248-1	bta-mir-1248-1 [Source:miRBase;Acc:MI0010477]
ENSBTAG00000044311	13.3239	7.77973	8.87789	7.00651	14.3022	7.22479	SNORD2	small nucleolar RNA C/D box 2 [Source:HGNC Symbol;Acc:HGNC:32678]
ENSBTAG00000005122	0	0	0	0	0	0	KNG1	kininogen 1 [Source:VGNC Symbol;Acc:VGNC:53586]
ENSBTAG00000001265	0	0	0	0	0	0	HRG	histidine rich glycoprotein [Source:VGNC Symbol;Acc:VGNC:29953]
ENSBTAG00000017531	0	0	0	0	0	0	FETUB	fetuin B [Source:VGNC Symbol;Acc:VGNC:28955]
ENSBTAG00000000522	0	0	0	0	0	0	AHSG	alpha 2-HS glycoprotein [Source:VGNC Symbol;Acc:VGNC:25756]
ENSBTAG00000003151	52.1647	49.8118	55.2591	44.6339	48.6177	49.6909	DNAJB11	DnaJ heat shock protein family (Hsp40) member B11 [Source:NCBI gene;Acc:506316]
ENSBTAG00000003143	13.3868	12.2476	12.9902	11.7845	11.3591	13.0353	TBCCD1	TBCC domain containing 1 [Source:VGNC Symbol;Acc:VGNC:35651]
ENSBTAG00000003140	0.105916	0.108226	0.0988023	0.222788	0.198961	0	CRYGS	crystallin gamma S [Source:VGNC Symbol;Acc:VGNC:27743]
ENSBTAG00000005091	0.0407496	0	0	0	0	0.0386682	DGKG	diacylglycerol kinase gamma [Source:VGNC Symbol;Acc:VGNC:28028]
ENSBTAG00000014915	20.6933	21.1111	18.8449	23.435	22.7138	22.6369	ETV5	ETS variant 5 [Source:VGNC Symbol;Acc:VGNC:28631]
ENSBTAG00000011305	0	0	0	0	0.0711396	0	-	-
ENSBTAG00000043831	0	0	0	0	0	0	5S_rRNA	5S ribosomal RNA [Source:RFAM;Acc:RF00001]
ENSBTAG00000001697	91.2642	87.446	90.1185	91.3124	89.687	89.6092	TRA2B	transformer 2 beta homolog [Source:VGNC Symbol;Acc:VGNC:36268]
ENSBTAG00000007666	22.7953	20.7772	24.4456	21.4393	20.0616	22.6286	IGF2BP2	insulin like growth factor 2 mRNA binding protein 2 [Source:VGNC Symbol;Acc:VGNC:30080]
ENSBTAG00000001749	24.3493	22.5734	28.4434	25.3533	24.5572	26.1465	SENP2	SUMO specific peptidase 2 [Source:VGNC Symbol;Acc:VGNC:34446]
ENSBTAG00000001535	0.508359	0.76389	0.697375	0.84915	0.842596	0.595897	LIPH	lipase H [Source:VGNC Symbol;Acc:VGNC:30905]
ENSBTAG00000051908	0	0	0	0	0	0	-	-
ENSBTAG00000029106	0	0	0	0	0	0	5S_rRNA	5S ribosomal RNA [Source:RFAM;Acc:RF00001]
ENSBTAG00000017115	7.54688	7.24568	7.11087	7.21805	7.04076	6.7048	TMEM41A	transmembrane protein 41A [Source:VGNC Symbol;Acc:VGNC:36085]
ENSBTAG00000017103	1.75981	2.18699	2.20361	2.7679	2.48678	2.45223	MAP3K13	mitogen-activated protein kinase kinase kinase 13 [Source:VGNC Symbol;Acc:VGNC:31191]
ENSBTAG00000019625	1.53186	1.63807	1.72806	2.08566	1.6507	1.76913	EHHADH	enoyl-CoA hydratase and 3-hydroxyacyl CoA dehydrogenase [Source:VGNC Symbol;Acc:VGNC:53541]
ENSBTAG00000007296	124.154	106.766	126.503	108.273	109.864	114.567	-	-
ENSBTAG00000005212	4.05729	2.76385	4.15859	3.05547	2.58756	2.99448	C1H3orf70	chromosome 1 C3orf70 homolog [Source:VGNC Symbol;Acc:VGNC:52668]
ENSBTAG00000005209	10.7503	10.6169	12.1555	10.8916	10.4998	11.6981	VPS8	VPS8 subunit of CORVET complex [Source:VGNC Symbol;Acc:VGNC:36832]
ENSBTAG00000053175	0	0	0	0	0.57643	0	U6	U6 spliceosomal RNA [Source:RFAM;Acc:RF00026]
ENSBTAG00000050932	6.68432	6.30471	4.72792	3.93991	4.48442	4.73975	-	-
ENSBTAG00000048837	0.128258	0	0	0	0	0	-	-
ENSBTAG00000019014	0.247027	0.0420691	0.0768118	0.129901	0.0773392	0.312546	MAGEF1	MAGE family member F1 [Source:VGNC Symbol;Acc:VGNC:50144]
ENSBTAG00000050833	0	0	0	0	0	0	-	-
ENSBTAG00000048858	0	0	0	0	0	0	bta-mir-2284y-3	bta-mir-2284y-3 [Source:miRBase;Acc:MI0022286]
ENSBTAG00000005313	0.0463975	0.0632126	0.0432813	0.0487971	0	0.0587035	EPHB3	EPH receptor B3 [Source:VGNC Symbol;Acc:VGNC:28539]
ENSBTAG00000008343	0	0	0	0.0376988	0	0	-	uncharacterized LOC524771 [Source:NCBI gene;Acc:524771]
ENSBTAG00000050376	0	0	0	0	0	0	-	-
ENSBTAG00000002878	0.274597	0.260544	0.16467	0.350684	0.368447	0.241959	CHRD	chordin [Source:VGNC Symbol;Acc:VGNC:27316]
ENSBTAG00000000476	0.207155	0.388066	0.386482	0.54467	0.616132	0.360385	THPO	thrombopoietin [Source:VGNC Symbol;Acc:VGNC:35844]
ENSBTAG00000040199	13.2231	13.9432	12.2886	13.5148	12.6764	12.6656	POLR2H	RNA polymerase II subunit H [Source:VGNC Symbol;Acc:VGNC:33142]
ENSBTAG00000012284	0.252327	0.429716	0.392298	0.353835	0.414742	0.219485	CLCN2	chloride voltage-gated channel 2 [Source:VGNC Symbol;Acc:VGNC:27396]
ENSBTAG00000012273	1.68921	1.81852	1.74458	1.71312	2.03988	2.11815	FAM131A	family with sequence similarity 131 member A [Source:VGNC Symbol;Acc:VGNC:28727]
ENSBTAG00000012881	179.722	172.549	182.013	164.068	170.27	184.975	EIF4G1	eukaryotic translation initiation factor 4 gamma 1 [Source:VGNC Symbol;Acc:VGNC:28415]
ENSBTAG00000042094	0	0	0	0	0.811553	0	SNORD66	small nucleolar RNA C/D box 66 [Source:HGNC Symbol;Acc:HGNC:32727]
ENSBTAG00000005660	164.071	166.662	165.717	155.273	157.28	164.697	PSMD2	proteasome 26S subunit non-ATPase 2 [Source:VGNC Symbol;Acc:VGNC:33466]
ENSBTAG00000005658	0.871148	0.762983	0.406319	0.763502	0.99355	0.964427	ECE2	endothelin converting enzyme 2 [Source:VGNC Symbol;Acc:VGNC:28303]
ENSBTAG00000005657	1.72124	2.02526	1.89757	1.70055	1.56767	1.58383	CAMK2N2	calcium/calmodulin dependent protein kinase II inhibitor 2 [Source:VGNC Symbol;Acc:VGNC:26724]
ENSBTAG00000051586	4.11089	4.52645	4.03314	3.87624	3.82783	2.95932	ECE2	endothelin converting enzyme 2 [Source:NCBI gene;Acc:281134]
ENSBTAG00000005652	5.58401	6.12422	4.96588	5.95111	6.08389	6.04062	ALG3	ALG3 alpha-1 3- mannosyltransferase [Source:VGNC Symbol;Acc:VGNC:25828]
ENSBTAG00000040399	0.0340602	0.104409	0.0476588	0.0179108	0.0799767	0.0808011	VWA5B2	von Willebrand factor A domain containing 5B2 [Source:VGNC Symbol;Acc:VGNC:36854]
ENSBTAG00000040245	0	0	0	0	0	0	bta-mir-1224	bta-mir-1224 [Source:miRBase;Acc:MI0010443]
ENSBTAG00000006920	14.653	13.6465	15.3333	13.7617	13.7627	13.9558	ABCF3	ATP binding cassette subfamily F member 3 [Source:VGNC Symbol;Acc:VGNC:25482]
ENSBTAG00000020106	198.962	205.097	195.621	190.613	184.515	177.794	AP2M1	adaptor related protein complex 2 subunit mu 1 [Source:VGNC Symbol;Acc:VGNC:25985]
ENSBTAG00000019336	13.5145	11.9789	13.6433	13.7365	13.1407	13.2116	DVL3	dishevelled segment polarity protein 3 [Source:VGNC Symbol;Acc:VGNC:28266]
ENSBTAG00000011414	16.0546	17.4046	16.6835	15.8558	16.0833	15.5269	EIF2B5	eukaryotic translation initiation factor 2B subunit epsilon [Source:VGNC Symbol;Acc:VGNC:28388]
ENSBTAG00000040304	4.08601	4.27453	2.58642	4.34849	3.83774	3.55419	-	5-hydroxytryptamine receptor 3E [Source:NCBI gene;Acc:616094]
ENSBTAG00000016624	0	0	0	0	0	0	HTR3C	5-hydroxytryptamine (serotonin) receptor 3C ionotropic [Source:NCBI gene;Acc:519394]
ENSBTAG00000039011	0	0.0317408	0	0	0	0	-	5-hydroxytryptamine (serotonin) receptor 3 family member C-like [Source:NCBI gene;Acc:532114]
ENSBTAG00000017666	7.76351	7.51872	8.01298	7.5633	7.96351	8.45278	ABCC5	ATP binding cassette subfamily C member 5 [Source:VGNC Symbol;Acc:VGNC:25474]
ENSBTAG00000033308	0	0	0	0.828108	0	0.149434	-	-
ENSBTAG00000052825	0	0	0	0	0	0	-	cytochrome P450 2J2-like [Source:NCBI gene;Acc:782787]
ENSBTAG00000014460	35.3436	36.0788	34.7581	32.3693	34.8658	34.7621	PARL	presenilin associated rhomboid like [Source:VGNC Symbol;Acc:VGNC:53595]
ENSBTAG00000014459	0.309917	0.668538	0.578203	0.579459	0.743888	0.751556	MAP6D1	MAP6 domain containing 1 [Source:VGNC Symbol;Acc:VGNC:31209]
ENSBTAG00000014451	9.90145	8.98086	9.93831	9.59926	9.53541	9.97517	YEATS2	YEATS domain containing 2 [Source:VGNC Symbol;Acc:VGNC:37020]
ENSBTAG00000014449	0.0791181	0.161687	0	0	0.0743109	0.0750769	-	-
ENSBTAG00000017450	6.03844	5.89468	9.22885	6.80436	6.55772	9.18335	KLHL24	kelch like family member 24 [Source:VGNC Symbol;Acc:VGNC:30652]
ENSBTAG00000037951	0.0249214	0.0254649	0	0	0	0	KLHL6	kelch like family member 6 [Source:VGNC Symbol;Acc:VGNC:30669]
ENSBTAG00000042699	0	0	0	0	0	0	SNORA63	Small nucleolar RNA SNORA63 [Source:RFAM;Acc:RF00092]
ENSBTAG00000046222	0	0	0	0	0.352446	0	-	-
ENSBTAG00000049281	1.45726	1.58211	1.18946	2.29895	1.79645	0.864269	-	-
ENSBTAG00000047590	0.501282	0	0	0	0.470825	0	SNORA63	Small nucleolar RNA SNORA63 [Source:RFAM;Acc:RF00092]
ENSBTAG00000010394	0.496779	0.475888	0.550303	0.669417	0.729055	0.73657	MCF2L2	MCF.2 cell line derived transforming sequence-like 2 [Source:VGNC Symbol;Acc:VGNC:31303]
ENSBTAG00000032217	4.24718	3.67215	4.69335	4.60428	3.86638	3.90624	-	-
ENSBTAG00000010397	4.45367	4.18771	5.56886	4.73384	5.18434	5.53001	B3GNT5	UDP-GlcNAc:betaGal beta-1 3-N-acetylglucosaminyltransferase 5 [Source:VGNC Symbol;Acc:VGNC:26381]
ENSBTAG00000006552	0	0	0	0	0	0	LAMP3	lysosomal associated membrane protein 3 [Source:VGNC Symbol;Acc:VGNC:30777]
ENSBTAG00000006548	7.22615	7.78153	6.1734	8.0093	8.52386	8.54246	MCCC1	methylcrotonoyl-CoA carboxylase 1 [Source:VGNC Symbol;Acc:VGNC:31298]
ENSBTAG00000012797	13.0811	10.3906	14.1175	11.7994	12.8692	13.2963	DCUN1D1	defective in cullin neddylation 1 domain containing 1 [Source:VGNC Symbol;Acc:VGNC:27935]
ENSBTAG00000000290	23.5044	21.218	25.9235	26.4547	26.4334	28.1313	ATP11B	ATPase phospholipid transporting 11B (putative) [Source:VGNC Symbol;Acc:VGNC:54671]
ENSBTAG00000054214	0	0	0	0	0	0	-	-
ENSBTAG00000045138	0	0	0	0	0	0	7SK	7SK RNA [Source:RFAM;Acc:RF00100]
ENSBTAG00000052565	0	0	0	0	0	0	-	-
ENSBTAG00000052804	0	0	0	0	0	0	-	-
ENSBTAG00000049095	0	0	0	0	0	0	-	-
ENSBTAG00000052407	0	0	0	0	0	0	-	-
ENSBTAG00000051228	0	0	0	0	0	0	-	-
ENSBTAG00000052485	0	0	0	0	0	0	-	-
ENSBTAG00000023513	24.8705	19.6543	24.0001	26.801	22.4388	23.4839	DNAJC19	DnaJ heat shock protein family (Hsp40) member C19 [Source:NCBI gene;Acc:513918]
ENSBTAG00000016457	61.3909	60.2174	64.0049	60.3638	62.953	63.1158	FXR1	FMR1 autosomal homolog 1 [Source:VGNC Symbol;Acc:VGNC:56218]
ENSBTAG00000001969	0.128186	0.0561351	0.0170824	0.0770376	0.0859984	0.0521309	CCDC39	coiled-coil domain containing 39 [Source:VGNC Symbol;Acc:VGNC:50106]
ENSBTAG00000001968	11.847	12.0883	11.3163	12.5651	12.7907	11.8919	TTC14	tetratricopeptide repeat domain 14 [Source:VGNC Symbol;Acc:VGNC:53610]
ENSBTAG00000013219	0	0	0	0	0.0488926	0.0246983	PEX5L	peroxisomal biogenesis factor 5 like [Source:VGNC Symbol;Acc:VGNC:32762]
ENSBTAG00000005946	3.58621	3.17907	3.92136	4.67089	4.14905	4.1242	USP13	ubiquitin specific peptidase 13 [Source:VGNC Symbol;Acc:VGNC:52841]
ENSBTAG00000002463	43.6026	46.8322	51.6226	48.5733	43.3234	49.4501	NDUFB5	NADH:ubiquinone oxidoreductase subunit B5 [Source:VGNC Symbol;Acc:VGNC:31964]
ENSBTAG00000048473	0	0	0.158288	0.178461	0	0	-	-
ENSBTAG00000002462	20.4103	22.669	21.182	22.2345	21.4255	21.1015	MRPL47	mitochondrial ribosomal protein L47 [Source:VGNC Symbol;Acc:VGNC:31642]
ENSBTAG00000002460	37.2303	38.0422	39.3283	40.2391	37.9743	38.3657	ACTL6A	actin like 6A [Source:VGNC Symbol;Acc:VGNC:25575]
ENSBTAG00000002767	21.4837	17.1927	22.2577	20.2954	24.1605	24.5539	GNB4	G protein subunit beta 4 [Source:VGNC Symbol;Acc:VGNC:29461]
ENSBTAG00000010485	29.6343	27.2425	29.9583	30.1315	29.4797	30.4562	MFN1	mitofusin 1 [Source:VGNC Symbol;Acc:VGNC:31427]
ENSBTAG00000050978	0.654164	0.565595	0.938811	0.846764	0.99252	0.6685	-	-
ENSBTAG00000037393	16.6197	16.5219	17.6462	17.3371	18.1481	20.002	ZNF639	zinc finger protein 639 [Source:VGNC Symbol;Acc:VGNC:52853]
ENSBTAG00000009235	2.09959	1.64327	1.70854	1.5974	1.25874	2.03474	KCNMB3	potassium calcium-activated channel subfamily M regulatory beta subunit 3 [Source:VGNC Symbol;Acc:VGNC:30481]
ENSBTAG00000009232	13.6084	12.6395	15.4708	13.7151	15.2216	16.309	PIK3CA	phosphatidylinositol-4 5-bisphosphate 3-kinase catalytic subunit alpha [Source:VGNC Symbol;Acc:VGNC:32889]
ENSBTAG00000043271	2.02055	2.06462	0.942422	1.06253	2.84668	0.479337	-	-
ENSBTAG00000054655	0.0661309	0.135146	0.185068	0.173878	0.0931692	0.188259	-	-
ENSBTAG00000012463	13.9639	8.75387	17.2506	15.3211	14.3915	16.8677	ZMAT3	zinc finger matrin-type 3 [Source:VGNC Symbol;Acc:VGNC:37192]
ENSBTAG00000011377	0	0	0	0	0	0	KCNMB2	potassium calcium-activated channel subfamily M regulatory beta subunit 2 [Source:NCBI gene;Acc:534568]
ENSBTAG00000050181	1.00806	0.515023	0.537346	1.36311	0.879183	0.409959	-	-
ENSBTAG00000054907	1.4447	1.6104	0.490059	3.8676	1.72699	1.99404	-	-
ENSBTAG00000035144	4.54657	4.9087	3.56101	5.36815	5.15662	4.11084	PLCXD1	phosphatidylinositol-specific phospholipase C X domain containing 1 [Source:NCBI gene;Acc:100125761]
ENSBTAG00000054315	15.5118	17.6159	16.3507	17.2228	16.9653	18.0382	GTPBP6	GTP binding protein 6 (putative) [Source:NCBI gene;Acc:100298830]
ENSBTAG00000052803	6.54423	6.18736	7.33265	5.37957	5.65205	5.81738	-	protein phosphatase 2 regulatory subunit B''beta [Source:NCBI gene;Acc:100298789]
ENSBTAG00000048417	0.409146	1.04517	0.381666	0.215153	0.192143	0.194124	-	-
ENSBTAG00000045258	0	0	0	0	0	0	U6	U6 spliceosomal RNA [Source:RFAM;Acc:RF00026]
ENSBTAG00000050198	0	0.177984	0.216649	0.0610647	0.163602	0.330577	-	-
ENSBTAG00000036933	0	0	0	0	0	0	5S_rRNA	5S ribosomal RNA [Source:RFAM;Acc:RF00001]
ENSBTAG00000021910	67.6481	52.815	72.7223	66.1559	70.3037	77.8801	TBL1XR1	transducin beta like 1 X-linked receptor 1 [Source:NCBI gene;Acc:614346]
ENSBTAG00000054926	218.893	253.415	246.867	264.286	235.61	225.784	-	-
ENSBTAG00000048493	0.445923	0.455648	0.218933	0.370251	0.374741	0.311792	NAALADL2	N-acetylated alpha-linked acidic dipeptidase like 2 [Source:NCBI gene;Acc:100337356]
ENSBTAG00000054712	0	0	0	0	0	0	-	-
ENSBTAG00000044913	0	0	0	0	0	0	-	-
ENSBTAG00000043126	0	0	0	0	0	0	-	-
ENSBTAG00000044291	1.00641	0	0.469405	0	0.236314	0	7SK	7SK RNA [Source:RFAM;Acc:RF00100]
ENSBTAG00000055042	0	0.762502	0.232036	0.261607	0.700887	0.472074	-	-
ENSBTAG00000029452	0	0	0	0	0	0.561386	5S_rRNA	5S ribosomal RNA [Source:RFAM;Acc:RF00001]
ENSBTAG00000031891	3.18777	3.55587	3.89054	4.07904	3.66775	4.61304	NLGN1	neuroligin 1 [Source:VGNC Symbol;Acc:VGNC:58395]
ENSBTAG00000046279	0.250164	0.12781	0.0777872	0.219251	0.430767	0.237386	-	-
ENSBTAG00000012401	1.03252	2.11007	1.7337	2.17183	0.969781	1.56764	-	-
ENSBTAG00000031802	0	0	0	0	0	0	SPATA16	spermatogenesis associated 16 [Source:VGNC Symbol;Acc:VGNC:35175]
ENSBTAG00000023814	29.3209	26.8605	30.6354	30.2504	30.7785	31.9241	ECT2	epithelial cell transforming 2 [Source:VGNC Symbol;Acc:VGNC:28314]
ENSBTAG00000020073	6.63127	6.88344	7.13095	8.23346	7.77309	7.6909	NCEH1	neutral cholesterol ester hydrolase 1 [Source:VGNC Symbol;Acc:VGNC:31911]
ENSBTAG00000018994	0.110926	0.283362	0	0.233325	0.156279	0.15789	TNFSF10	TNF superfamily member 10 [Source:VGNC Symbol;Acc:VGNC:36172]
ENSBTAG00000010874	0	0	0	0	0	0	GHSR	growth hormone secretagogue receptor [Source:VGNC Symbol;Acc:VGNC:29352]
ENSBTAG00000019376	48.2258	46.7006	47.2316	56.3285	56.6512	55.3992	FNDC3B	fibronectin type III domain containing 3B [Source:VGNC Symbol;Acc:VGNC:29063]
ENSBTAG00000050699	2.09467	1.49825	1.17239	1.5421	1.57392	1.09322	-	mpv17-like protein 2 [Source:NCBI gene;Acc:101904810]
ENSBTAG00000006174	0	0.102131	0	0	0	0	TMEM212	transmembrane protein 212 [Source:VGNC Symbol;Acc:VGNC:36034]
ENSBTAG00000017490	3.63486	3.49565	4.22594	4.08988	4.39302	4.51439	PLD1	phospholipase D1 [Source:VGNC Symbol;Acc:VGNC:50244]
ENSBTAG00000049814	31.839	29.1445	33.6783	41.3588	36.2236	33.8994	-	-
ENSBTAG00000051079	21.3061	28.7121	21.7953	26.6298	20.8816	21.5852	TMSB4	Bos taurus thymosin beta 4 X-linked (TMSB4) mRNA. [Source:RefSeq mRNA;Acc:NM_001113231]
ENSBTAG00000011742	37.9021	40.4616	39.3298	51.3937	47.5273	41.4303	TNIK	TRAF2 and NCK interacting kinase [Source:VGNC Symbol;Acc:VGNC:36179]
ENSBTAG00000050747	0.860279	0.927877	1.69416	1.80954	1.48135	1.63268	-	-
ENSBTAG00000005386	0.0618537	0.0210675	0	0.0216842	0.0387303	0.0195648	SLC2A2	solute carrier family 2 member 2 [Source:VGNC Symbol;Acc:VGNC:34800]
ENSBTAG00000010550	3.86048	3.05001	4.41796	3.89271	3.06521	4.75851	EIF5A2	eukaryotic translation initiation factor 5A2 [Source:VGNC Symbol;Acc:VGNC:28419]
ENSBTAG00000007394	84.7765	74.7029	83.8674	86.2562	83.5962	91.5184	RPL22L1	ribosomal protein L22 like 1 [Source:NCBI gene;Acc:614872]
ENSBTAG00000052203	0	0	0.340319	0	0	0	-	-
ENSBTAG00000016323	0	0	0	0	0	0	SLC7A14	solute carrier family 7 member 14 [Source:VGNC Symbol;Acc:VGNC:34927]
ENSBTAG00000019060	0	0	0	0	0.031842	0	CLDN11	claudin 11 [Source:VGNC Symbol;Acc:VGNC:53517]
ENSBTAG00000004154	14.4275	12.4725	15.1484	15.8542	17.5818	18.4793	SKIL	SKI like proto-oncogene [Source:VGNC Symbol;Acc:VGNC:34648]
ENSBTAG00000049676	0.0630816	0.451202	0.647293	0.331721	0.473991	0.957753	-	-
ENSBTAG00000001403	60.4516	55.2692	58.7562	58.2457	61.5636	66.2923	PRKCI	protein kinase C iota [Source:VGNC Symbol;Acc:VGNC:33333]
ENSBTAG00000043872	0.364822	0.372779	0	0	0.342656	0	U2	U2 spliceosomal RNA [Source:RFAM;Acc:RF00004]
ENSBTAG00000013938	6.3171	4.25236	6.45024	5.18487	5.71279	7.99933	PHC3	polyhomeotic homolog 3 [Source:VGNC Symbol;Acc:VGNC:50022]
ENSBTAG00000045411	0	0	0	0.704737	1.25874	0.635855	U6	U6 spliceosomal RNA [Source:RFAM;Acc:RF00026]
ENSBTAG00000048011	6.34661	8.27171	8.57845	9.80794	9.00232	6.75988	GPR160	G protein-coupled receptor 160 [Source:VGNC Symbol;Acc:VGNC:29565]
ENSBTAG00000042535	0	0	0	0	0	0	-	-
ENSBTAG00000045991	0	0.211007	0	0	0.193956	0	-	-
ENSBTAG00000039442	50.3605	52.6396	50.7432	49.1076	46.64	48.3285	SEC62	SEC62 homolog preprotein translocation factor [Source:VGNC Symbol;Acc:VGNC:56236]
ENSBTAG00000018228	0	0	0	0	0	0	SAMD7	sterile alpha motif domain containing 7 [Source:VGNC Symbol;Acc:VGNC:34275]
ENSBTAG00000006415	0	0	0	0	0	0	LRRIQ4	leucine rich repeats and IQ motif containing 4 [Source:VGNC Symbol;Acc:VGNC:31036]
ENSBTAG00000006409	0.0808221	0.330339	0.263878	0.510013	0.53138	0.421816	LRRC34	leucine rich repeat containing 34 [Source:VGNC Symbol;Acc:VGNC:31010]
ENSBTAG00000013142	10.6163	10.065	11.6049	12.2589	11.5818	13.0167	MYNN	myoneurin [Source:VGNC Symbol;Acc:VGNC:53589]
ENSBTAG00000013141	0.585934	0.643061	0.607311	0.661884	0.652246	0.700155	ACTRT3	actin related protein T3 [Source:VGNC Symbol;Acc:VGNC:25591]
ENSBTAG00000043157	1.06901	0.156047	0.427377	0.642458	0.286875	0.579663	Telomerase-vert	Vertebrate telomerase RNA [Source:RFAM;Acc:RF00024]
ENSBTAG00000054767	0	0	0	0	0	0	U6	U6 spliceosomal RNA [Source:RFAM;Acc:RF00026]
ENSBTAG00000053891	3.33905	4.30546	3.8564	3.42813	2.83749	3.84746	-	-
ENSBTAG00000047144	5.15963	7.82835	9.33446	6.74198	6.60836	6.08301	-	-
ENSBTAG00000005871	13.3394	12.5789	14.3981	12.6323	14.5145	14.0073	MECOM	MDS1 and EVI1 complex locus [Source:VGNC Symbol;Acc:VGNC:31343]
ENSBTAG00000054693	0	0	0	0	0	0	-	-
ENSBTAG00000030029	0	0	0	0	0	0	bta-mir-551b	bta-mir-551b [Source:miRBase;Acc:MI0009864]
ENSBTAG00000018727	36.5168	37.4721	36.1082	38.2121	39.2376	38.542	GOLIM4	golgi integral membrane protein 4 [Source:VGNC Symbol;Acc:VGNC:29490]
ENSBTAG00000031704	0	0	0	0	0	0	LRRC77	leucine rich repeat containing 77 [Source:NCBI gene;Acc:768065]
ENSBTAG00000012708	0.0942603	0.0321053	0.0879293	0.297406	0.118044	0.119261	SERPINI1	serpin family I member 1 [Source:VGNC Symbol;Acc:VGNC:34481]
ENSBTAG00000031709	40.8828	42.166	41.6527	43.0644	39.4787	43.0377	PDCD10	programmed cell death 10 [Source:VGNC Symbol;Acc:VGNC:32658]
ENSBTAG00000031618	0	0	0.0173928	0	0.0175122	0	WDR49	WD repeat domain 49 [Source:NCBI gene;Acc:531076]
ENSBTAG00000011423	0	0	0	0	0	0	SERPINI2	serpin family I member 2 [Source:VGNC Symbol;Acc:VGNC:34482]
ENSBTAG00000035710	0.0564643	0.0576957	0	0	0.0530336	0.0535802	ZBBX	zinc finger B-box domain containing [Source:VGNC Symbol;Acc:VGNC:53614]
ENSBTAG00000043293	0	0	0	0	0	0	U6	U6 spliceosomal RNA [Source:RFAM;Acc:RF00026]
ENSBTAG00000011139	0	0	0.0393559	0.0221857	0.0396261	0.0400346	BCHE	butyrylcholinesterase [Source:VGNC Symbol;Acc:VGNC:26443]
ENSBTAG00000053582	0	0	0	0	0	0	-	-
ENSBTAG00000044337	0	0	0	0	0	0	RNaseP_nuc	Nuclear RNase P [Source:RFAM;Acc:RF00009]
ENSBTAG00000017180	0	0	0	0	0	0	SLITRK3	SLIT and NTRK like family member 3 [Source:VGNC Symbol;Acc:VGNC:34964]
ENSBTAG00000055191	0	0	0	0	0	0	-	-
ENSBTAG00000006975	0	0	0	0	0	0	SI	sucrase-isomaltase [Source:VGNC Symbol;Acc:VGNC:34612]
ENSBTAG00000044737	0	0	0	0	0	0	U6	U6 spliceosomal RNA [Source:RFAM;Acc:RF00026]
ENSBTAG00000048551	0	0	0.0591859	0	0	0	-	-
ENSBTAG00000018312	83.6762	85.3425	70.6705	71.1868	69.5518	72.7731	-	-
ENSBTAG00000043587	0	0	0	0	0	0	U6	U6 spliceosomal RNA [Source:RFAM;Acc:RF00026]
ENSBTAG00000027213	1.90779	1.1286	1.40499	0.950425	0.943089	1.23865	-	-
ENSBTAG00000025847	0	0	0	0	0	0	-	-
ENSBTAG00000043595	0	0	0	0	0	0	U6	U6 spliceosomal RNA [Source:RFAM;Acc:RF00026]
ENSBTAG00000018489	0.0786914	0	0.0734061	0	0	0.074672	OTOL1	otolin 1 [Source:VGNC Symbol;Acc:VGNC:32487]
ENSBTAG00000049813	0	0	0	0	0	0	-	-
ENSBTAG00000049223	24.3963	25.693	27.6095	21.4079	24.3549	25.032	SPTSSB	serine palmitoyltransferase small subunit B [Source:NCBI gene;Acc:780785]
ENSBTAG00000016228	54.2014	54.9922	55.5415	57.597	58.0176	56.9696	NMD3	NMD3 ribosome export adaptor [Source:VGNC Symbol;Acc:VGNC:32125]
ENSBTAG00000046104	63.3534	65.4784	71.9913	74.2805	75.7777	68.3381	B3GALNT1	beta-1 3-N-acetylgalactosaminyltransferase 1 [Source:VGNC Symbol;Acc:VGNC:53513]
ENSBTAG00000001274	0.854913	0.436779	0.647963	0.280977	0.90334	0.659137	PPM1L	protein phosphatase Mg2+/Mn2+ dependent 1L [Source:VGNC Symbol;Acc:VGNC:33216]
ENSBTAG00000055054	0	0.211007	0	0	0.193956	0	-	-
ENSBTAG00000049943	0	0	0	0	0	0	-	-
ENSBTAG00000049656	6.6124	5.2422	5.53018	5.87525	4.8186	4.11098	-	-
ENSBTAG00000017322	0	0.695338	0.423195	0.477128	0.319575	0.215246	ARL14	ADP ribosylation factor like GTPase 14 [Source:VGNC Symbol;Acc:VGNC:26139]
ENSBTAG00000017416	28.9586	24.7884	30.8564	25.3214	25.4795	29.1589	KPNA4	karyopherin subunit alpha 4 [Source:VGNC Symbol;Acc:VGNC:30703]
ENSBTAG00000045275	3.45621	2.49288	3.22407	3.63496	2.86431	2.31506	SCARNA7	small Cajal body-specific RNA 7 [Source:HGNC Symbol;Acc:HGNC:32563]
ENSBTAG00000008078	18.0708	17.7505	19.6164	22.7386	22.1253	20.7713	TRIM59	tripartite motif containing 59 [Source:VGNC Symbol;Acc:VGNC:36344]
ENSBTAG00000005862	71.4922	73.2448	70.3306	69.9218	75.2171	75.3154	SMC4	structural maintenance of chromosomes 4 [Source:VGNC Symbol;Acc:VGNC:35001]
ENSBTAG00000029916	0	0	0	0	0	0	bta-mir-16b	bta-mir-16b [Source:miRBase;Acc:MI0004739]
ENSBTAG00000029929	0	0	0	0	0	0	bta-mir-15b	bta-mir-15b [Source:miRBase;Acc:MI0005012]
ENSBTAG00000031572	22.9248	20.2505	23.9878	20.3895	22.4775	24.265	IFT80	intraflagellar transport 80 [Source:VGNC Symbol;Acc:VGNC:59338]
ENSBTAG00000047247	0	0	0	0	0	0	C1H3orf80	chromosome 1 C3orf80 homolog [Source:VGNC Symbol;Acc:VGNC:52669]
ENSBTAG00000052570	7.37254	7.61566	6.91495	6.56746	6.62188	7.39737	-	uncharacterized LOC511229 [Source:NCBI gene;Acc:511229]
ENSBTAG00000015150	0.0898741	0.0306114	0.0558918	0.0630148	0.0281378	0.0852835	IL12A	interleukin 12A [Source:VGNC Symbol;Acc:VGNC:30110]
ENSBTAG00000049210	0.0484277	0.0247419	0.0225875	0	0.0682279	0.0229771	-	-
ENSBTAG00000014960	12.0104	13.551	12.5561	12.2142	12.714	11.6576	SCHIP1	schwannomin interacting protein 1 [Source:NCBI gene;Acc:535716]
ENSBTAG00000054919	1.84116	3.76262	2.29	9.03644	1.15286	1.74712	U6	U6 spliceosomal RNA [Source:RFAM;Acc:RF00026]
ENSBTAG00000003135	0	0	0	0	0	0	IQCJ	IQ motif containing J [Source:VGNC Symbol;Acc:VGNC:53584]
ENSBTAG00000038395	0	0	0	0	0	0	-	P2Y purinoceptor 2-like [Source:NCBI gene;Acc:101901911]
ENSBTAG00000009263	14.183	15.7209	13.9442	17.5606	15.9906	16.0776	MFSD1	major facilitator superfamily domain containing 1 [Source:VGNC Symbol;Acc:VGNC:31431]
ENSBTAG00000014713	0	0	0	0	0	0	RARRES1	retinoic acid receptor responder 1 [Source:VGNC Symbol;Acc:VGNC:33731]
ENSBTAG00000027795	17.5077	16.9785	16.8626	16.3584	16.4795	17.1534	GFM1	G elongation factor mitochondrial 1 [Source:VGNC Symbol;Acc:VGNC:29327]
ENSBTAG00000009336	26.0282	27.5514	23.65	28.9042	28.5456	25.4875	LXN	latexin [Source:VGNC Symbol;Acc:VGNC:31087]
ENSBTAG00000004126	0.549523	0.78611	0.768921	0.982504	0.825815	1.04291	MLF1	myeloid leukemia factor 1 [Source:NCBI gene;Acc:533379]
ENSBTAG00000031561	22.9373	22.1963	21.4968	18.4121	19.396	22.037	RSRC1	arginine and serine rich coiled-coil 1 [Source:VGNC Symbol;Acc:VGNC:53602]
ENSBTAG00000005230	1.30726	1.64745	1.70724	1.69567	1.4734	1.65398	SHOX2	short stature homeobox 2 [Source:VGNC Symbol;Acc:VGNC:34606]
ENSBTAG00000045446	0	0	0	0	0	0	7SK	7SK RNA [Source:RFAM;Acc:RF00100]
ENSBTAG00000024643	0.131775	0.0336623	0.112681	0.207886	0.0721984	0.166726	VEPH1	ventricular zone expressed PH domain containing 1 [Source:VGNC Symbol;Acc:VGNC:36787]
ENSBTAG00000009012	0	0	0.133024	0	0	0	PTX3	pentraxin 3 [Source:VGNC Symbol;Acc:VGNC:33566]
ENSBTAG00000052714	0	0	0	0	0	0	U6	U6 spliceosomal RNA [Source:RFAM;Acc:RF00026]
ENSBTAG00000054426	0	0.627104	0	0	1.15286	0	U6	U6 spliceosomal RNA [Source:RFAM;Acc:RF00026]
ENSBTAG00000003851	17.0733	18.8554	17.3029	18.7423	18.2856	18.5105	CCNL1	cyclin L1 [Source:VGNC Symbol;Acc:VGNC:26975]
ENSBTAG00000018009	0.326706	0.278193	0.457145	0.859008	0.460284	0.568368	-	-
ENSBTAG00000050129	0.482144	0.886786	0.0899521	0.202832	0.543419	0.54902	LEKR1	leucine glutamate and lysine rich 1 [Source:HGNC Symbol;Acc:HGNC:33765]
ENSBTAG00000012120	33.53	32.5052	31.5345	31.5949	34.3337	32.4697	TIPARP	TCDD inducible poly(ADP-ribose) polymerase [Source:VGNC Symbol;Acc:VGNC:53609]
ENSBTAG00000018471	74.8093	75.4877	74.875	68.9171	70.702	73.5551	SSR3	signal sequence receptor subunit 3 [Source:VGNC Symbol;Acc:VGNC:35321]
ENSBTAG00000018465	0.349422	0.261831	0.173842	0.0979982	0.262553	0.221049	KCNAB1	potassium voltage-gated channel subfamily A member regulatory beta subunit 1 [Source:VGNC Symbol;Acc:VGNC:30427]
ENSBTAG00000044278	0	0	0	0	0	0	SNORA70	Small nucleolar RNA SNORA70 [Source:RFAM;Acc:RF00156]
ENSBTAG00000013013	44.2883	43.067	47.0662	43.3896	42.2436	45.4114	GMPS	guanine monophosphate synthase [Source:VGNC Symbol;Acc:VGNC:29443]
ENSBTAG00000014318	32.7896	30.6692	36.4272	34.2519	32.0275	34.2958	SLC33A1	solute carrier family 33 member 1 [Source:VGNC Symbol;Acc:VGNC:34816]
ENSBTAG00000005203	10.1785	9.52822	9.73993	12.5006	9.93016	10.5933	C1H3orf33	chromosome 1 C3orf33 homolog [Source:VGNC Symbol;Acc:VGNC:52665]
ENSBTAG00000008307	7.10237	7.46724	7.45201	6.4161	6.74321	8.23863	PLCH1	phospholipase C eta 1 [Source:VGNC Symbol;Acc:VGNC:32990]
ENSBTAG00000042550	0	0	0	0	0	0	-	-
ENSBTAG00000054182	0	0	0	0	0.0314363	0	-	-
ENSBTAG00000044667	0	0	0	0	0	0	SNORA70	Small nucleolar RNA SNORA70 [Source:RFAM;Acc:RF00156]
ENSBTAG00000002075	12.9854	14.3503	11.4549	13.1931	16.5049	14.0633	MME	membrane metalloendopeptidase [Source:VGNC Symbol;Acc:VGNC:31514]
ENSBTAG00000024623	0.509054	1.04031	1.2663	0.178461	0.956249	0.322035	-	-
ENSBTAG00000006147	0	0	0	0	0	0	GPR149	G protein-coupled receptor 149 [Source:VGNC Symbol;Acc:VGNC:29556]
ENSBTAG00000006142	22.1511	22.0744	22.1794	22.9318	23.1721	23.6016	DHX36	DEAH-box helicase 36 [Source:VGNC Symbol;Acc:VGNC:28054]
ENSBTAG00000013439	0.0611814	0	0	0.042897	0.0957734	0	ARHGEF26	Rho guanine nucleotide exchange factor 26 [Source:VGNC Symbol;Acc:VGNC:26113]
ENSBTAG00000046896	0	0	0	0	0	0	Metazoa_SRP	Metazoan signal recognition particle RNA [Source:RFAM;Acc:RF00017]
ENSBTAG00000047341	1.62512	1.08933	1.90406	1.27162	1.36764	1.59146	-	THO complex subunit 2 [Source:NCBI gene;Acc:100299503]
ENSBTAG00000048392	0	0.061447	0	0	0	0	-	-
ENSBTAG00000055257	14.5187	16.7111	15.6919	19.0782	18.4015	15.6933	RAP2B	RAP2B member of RAS oncogene family [Source:NCBI gene;Acc:784133]
ENSBTAG00000046577	0	0	0	0	0	0	U6	U6 spliceosomal RNA [Source:RFAM;Acc:RF00026]
ENSBTAG00000001465	1.86941	1.99146	1.85516	1.25495	1.90526	1.47198	P2RY1	purinergic receptor P2Y1 [Source:VGNC Symbol;Acc:VGNC:32523]
ENSBTAG00000033740	9.5093	14.3	11.2138	8.4915	8.42596	10.2154	-	-
ENSBTAG00000004564	61.8886	58.2519	63.682	61.9514	67.8683	70.7951	MBNL1	muscleblind like splicing regulator 1 [Source:VGNC Symbol;Acc:VGNC:31283]
ENSBTAG00000043899	0	0	0	0	0	0	U2	U2 spliceosomal RNA [Source:RFAM;Acc:RF00004]
ENSBTAG00000053581	0	0	0	0	0	0	SUCNR1	succinate receptor 1 [Source:NCBI gene;Acc:539622]
ENSBTAG00000049884	0	0	0	0	0	0	-	-
ENSBTAG00000011569	0	0	0	0	0	0	AADAC	arylacetamide deacetylase (esterase) [Source:NCBI gene;Acc:519557]
ENSBTAG00000050308	0	0	0	0	0	0	-	-
ENSBTAG00000013378	0	0	0	0	0	0	-	arylacetamide deacetylase-like 2 [Source:NCBI gene;Acc:528748]
ENSBTAG00000042814	0	0	0	0	0	0	Y_RNA	Y RNA [Source:RFAM;Acc:RF00019]
ENSBTAG00000050232	0	0	0	0	0	0	-	-
ENSBTAG00000010385	0	0	0	0	0	0	-	C1GALT1-specific chaperone 1 [Source:NCBI gene;Acc:523130]
ENSBTAG00000049521	0	0	0	0	0	0	-	-
ENSBTAG00000001728	0.0966799	0.0531938	0.0763116	0.125145	0.0698506	0.0776276	IGSF10	immunoglobulin superfamily member 10 [Source:VGNC Symbol;Acc:VGNC:53582]
ENSBTAG00000021703	0.286725	0.382499	0.468068	0.460707	0.441359	0.529044	MED12L	mediator complex subunit 12L [Source:VGNC Symbol;Acc:VGNC:53588]
ENSBTAG00000015837	0	0	0	0	0	0	P2RY12	purinergic receptor P2Y12 [Source:VGNC Symbol;Acc:VGNC:32525]
ENSBTAG00000011192	0	0	0	0	0.0241307	0	GPR87	G protein-coupled receptor 87 [Source:VGNC Symbol;Acc:VGNC:29603]
ENSBTAG00000020990	0.284739	0.509161	0.232413	0.299465	0.234009	0.236421	P2RY14	purinergic receptor P2Y14 [Source:VGNC Symbol;Acc:VGNC:32527]
ENSBTAG00000009848	0.0473795	0.0484128	0.132592	0.249149	0.0445008	0.269757	GPR171	G protein-coupled receptor 171 [Source:VGNC Symbol;Acc:VGNC:29569]
ENSBTAG00000054822	0	0	0	0	0	0	-	-
ENSBTAG00000011267	0	0	0	0	0	0	CLRN1	clarin 1 [Source:VGNC Symbol;Acc:VGNC:53519]
ENSBTAG00000023445	13.0395	12.3093	10.8718	13.5215	13.9408	12.1255	SIAH2	siah E3 ubiquitin protein ligase 2 [Source:VGNC Symbol;Acc:VGNC:34614]
ENSBTAG00000001331	0	0	0	0	0	0	ERICH6	glutamate rich 6 [Source:VGNC Symbol;Acc:VGNC:28586]
ENSBTAG00000031435	38.996	40.9112	42.3586	39.7061	39.3934	42.975	SELENOT	selenoprotein T [Source:VGNC Symbol;Acc:VGNC:53604]
ENSBTAG00000009106	34.4108	33.561	34.8013	35.5136	35.6649	36.1546	EIF2A	eukaryotic translation initiation factor 2A [Source:VGNC Symbol;Acc:VGNC:28379]
ENSBTAG00000042474	0	0	0	0	0	0	-	-
ENSBTAG00000009104	56.6768	46.8388	53.3943	50.8272	54.6657	52.1059	SERP1	stress associated endoplasmic reticulum protein 1 [Source:VGNC Symbol;Acc:VGNC:34464]
ENSBTAG00000018402	8.15097	7.06956	7.94975	7.96354	7.27921	8.91807	TSC22D2	TSC22 domain family member 2 [Source:VGNC Symbol;Acc:VGNC:36409]
ENSBTAG00000053963	2.51601	4.75614	2.58173	2.38152	3.42656	3.58125	-	-
ENSBTAG00000011150	80.8794	83.9661	85.38	78.2887	78.8227	77.4546	PFN2	profilin 2 [Source:VGNC Symbol;Acc:VGNC:32776]
ENSBTAG00000011147	17.1332	18.2605	19.0255	18.1685	18.6233	18.4115	RNF13	ring finger protein 13 [Source:VGNC Symbol;Acc:VGNC:34020]
ENSBTAG00000031346	0	0	0.0196843	0.0665786	0.0396388	0.0800948	ANKUB1	ankyrin repeat and ubiquitin domain containing 1 [Source:VGNC Symbol;Acc:VGNC:25948]
ENSBTAG00000005068	15.7863	17.751	17.3148	18.1568	14.861	17.3398	COMMD2	COMM domain containing 2 [Source:VGNC Symbol;Acc:VGNC:27583]
ENSBTAG00000007814	15.5375	13.3302	16.4766	16.8036	16.9683	16.6216	WWTR1	WW domain containing transcription regulator 1 [Source:VGNC Symbol;Acc:VGNC:36980]
ENSBTAG00000001893	0.631423	0.645194	0.559563	0.265632	0.593058	0.389461	TM4SF4	transmembrane 4 L six family member 4 [Source:VGNC Symbol;Acc:VGNC:35906]
ENSBTAG00000015163	814.215	832.672	780.293	661.468	721.681	721.361	TM4SF1	transmembrane 4 L six family member 1 [Source:VGNC Symbol;Acc:VGNC:35903]
ENSBTAG00000019960	0.0762694	0.194832	0	0.200535	0.0716354	0	TM4SF18	transmembrane 4 L six family member 18 [Source:VGNC Symbol;Acc:VGNC:35904]
ENSBTAG00000012164	0.939135	0.657129	0.790357	0.719307	0.968363	0.82336	CP	ceruloplasmin [Source:VGNC Symbol;Acc:VGNC:27641]
ENSBTAG00000002395	11.472	11.6358	12.6429	11.745	12.0782	12.7164	HPS3	HPS3 biogenesis of lysosomal organelles complex 2 subunit 1 [Source:VGNC Symbol;Acc:VGNC:29944]
ENSBTAG00000042551	0	0	0	0	0	0	-	-
ENSBTAG00000019704	56.7595	52.5132	60.5601	58.3934	58.8813	66.8138	HLTF	helicase like transcription factor [Source:VGNC Symbol;Acc:VGNC:50276]
ENSBTAG00000001721	9.99355	11.6623	10.1119	9.70632	9.0786	9.92357	GYG1	glycogenin 1 [Source:VGNC Symbol;Acc:VGNC:29728]
ENSBTAG00000015008	0.11882	0.0404705	0.0738931	0	0.0372003	0.112751	CPA3	carboxypeptidase A3 [Source:VGNC Symbol;Acc:VGNC:27643]
ENSBTAG00000000456	0.0754371	0.231247	0.105556	0.119008	0	0.0715839	CPB1	carboxypeptidase B1 [Source:VGNC Symbol;Acc:VGNC:27645]
ENSBTAG00000045633	0.0433738	0	0	0	0	0	AGTR1	angiotensin II receptor type 1 [Source:VGNC Symbol;Acc:VGNC:25745]
ENSBTAG00000046008	7.86443	5.3573	5.25762	4.9627	6.03238	8.58214	-	-
ENSBTAG00000042362	0.493744	1.00902	0	1.03856	1.39123	0.468525	SNORA70	Small nucleolar RNA SNORA70 [Source:RFAM;Acc:RF00156]
ENSBTAG00000050282	0	0	0	0	0	0	-	-
ENSBTAG00000014751	0	0	0	0	0	0	ZIC1	Zic family member 1 [Source:VGNC Symbol;Acc:VGNC:53627]
ENSBTAG00000014749	0	0	0	0	0	0	ZIC4	Zic family member 4 [Source:VGNC Symbol;Acc:VGNC:37187]
ENSBTAG00000053400	0	0	0	0	0	0	-	-
ENSBTAG00000048442	0	0	0	0	0	0	-	-
ENSBTAG00000039176	0	0	0	0	0	0	U2	U2 spliceosomal RNA [Source:RFAM;Acc:RF00004]
ENSBTAG00000005522	0	0	0	0	0	0	PLSCR5	phospholipid scramblase family member 5 [Source:VGNC Symbol;Acc:VGNC:33054]
ENSBTAG00000022227	75.8346	77.2765	91.999	81.2841	78.6322	82.6257	PLSCR2	phospholipid scramblase 1 [Source:NCBI gene;Acc:513193]
ENSBTAG00000054268	1.00256	0.409772	0.280568	0.632649	1.41247	0.951356	-	-
ENSBTAG00000031306	0.068333	0.0698232	0	0	0	0.0648427	PLSCR1	phospholipid scramblase 1 [Source:NCBI gene;Acc:100125943]
ENSBTAG00000011986	0.801086	0.581606	0.806277	0.620802	0.633611	0.580128	PLSCR4	phospholipid scramblase 4 [Source:VGNC Symbol;Acc:VGNC:33053]
ENSBTAG00000007331	25.0524	23.5358	23.9976	22.7383	27.4967	27.0936	PLOD2	procollagen-lysine 2-oxoglutarate 5-dioxygenase 2 [Source:VGNC Symbol;Acc:VGNC:33040]
ENSBTAG00000043802	0	0	0	0	0	0	5S_rRNA	5S ribosomal RNA [Source:RFAM;Acc:RF00001]
ENSBTAG00000049240	0	0.0218781	0	0	0	0	-	-
ENSBTAG00000049785	0	0	0	0	0	0	U6	U6 spliceosomal RNA [Source:RFAM;Acc:RF00026]
ENSBTAG00000007933	8.71165	7.62368	7.9522	8.46672	7.66925	8.67591	DIPK2A	divergent protein kinase domain 2A [Source:VGNC Symbol;Acc:VGNC:52667]
ENSBTAG00000031178	0.275575	0.314713	0.272188	0.545558	0.380635	0.39994	SLC9A9	solute carrier family 9 member A9 [Source:VGNC Symbol;Acc:VGNC:34947]
ENSBTAG00000054067	0.0592671	0.121119	0	0.186997	0	0	-	-
ENSBTAG00000052125	0	0	0	0	0	0	-	-
ENSBTAG00000011584	0	0.0537949	0.0491107	0.036913	0.0329653	0	CHST2	carbohydrate sulfotransferase 2 [Source:VGNC Symbol;Acc:VGNC:27344]
ENSBTAG00000009154	25.4733	24.9263	27.1776	24.44	24.1066	29.6941	U2SURP	U2 snRNP associated SURP domain containing [Source:VGNC Symbol;Acc:VGNC:36557]
ENSBTAG00000011116	0	0.0423078	0	0	0	0	PAQR9	progestin and adipoQ receptor family member 9 [Source:VGNC Symbol;Acc:VGNC:32581]
ENSBTAG00000038111	0	0	0	0.39241	0	0	-	-
ENSBTAG00000016026	27.1853	28.059	28.8723	27.9263	25.4044	25.9793	PCOLCE2	procollagen C-endopeptidase enhancer 2 [Source:VGNC Symbol;Acc:VGNC:32643]
ENSBTAG00000002232	5.77732	6.22386	6.73051	7.8907	8.32359	8.11171	TRPC1	transient receptor potential cation channel subfamily C member 1 [Source:VGNC Symbol;Acc:VGNC:36381]
ENSBTAG00000023429	41.9805	39.9217	53.3605	47.1007	43.6938	50.3781	PLS1	plastin 1 [Source:VGNC Symbol;Acc:VGNC:33051]
ENSBTAG00000011529	6.20772	5.42585	6.73462	6.57678	6.30928	7.7026	ATR	ATR serine/threonine kinase [Source:VGNC Symbol;Acc:VGNC:26334]
ENSBTAG00000011524	8.82675	6.9977	9.26314	8.4563	9.21954	9.2544	XRN1	5'-3' exoribonuclease 1 [Source:VGNC Symbol;Acc:VGNC:37008]
ENSBTAG00000018138	4.47895	3.88537	3.80819	3.9255	4.82031	4.53795	GK5	glycerol kinase 5 [Source:VGNC Symbol;Acc:VGNC:54783]
ENSBTAG00000006222	22.7461	22.498	25.8536	25.0487	21.8066	25.7304	TFDP2	transcription factor Dp-2 [Source:VGNC Symbol;Acc:VGNC:35786]
ENSBTAG00000019007	0	0.336342	0.153527	0.173093	0	0.780875	-	40S ribosomal protein S12 [Source:NCBI gene;Acc:511302]
ENSBTAG00000014140	67.0633	60.8179	62.6404	60.5344	62.2924	58.5485	ATP1B3	ATPase Na+/K+ transporting subunit beta 3 [Source:VGNC Symbol;Acc:VGNC:26287]
ENSBTAG00000021886	0	0	0	0	0	0	GRK7	G protein-coupled receptor kinase 7 [Source:VGNC Symbol;Acc:VGNC:29658]
ENSBTAG00000044773	0	0	0	0	0	0	U6	U6 spliceosomal RNA [Source:RFAM;Acc:RF00026]
ENSBTAG00000002185	25.0247	24.3245	24.5896	25.6472	25.631	25.6748	RNF7	ring finger protein 7 [Source:VGNC Symbol;Acc:VGNC:34072]
ENSBTAG00000054849	0.101811	0	0.237432	0	0.0956249	0.193221	-	uncharacterized LOC104968752 [Source:NCBI gene;Acc:104968752]
ENSBTAG00000045597	0	0	0	0	0	0	U6	U6 spliceosomal RNA [Source:RFAM;Acc:RF00026]
ENSBTAG00000015413	14.8402	12.7109	16.4493	15.4012	17.8946	20.295	RASA2	RAS p21 protein activator 2 [Source:VGNC Symbol;Acc:VGNC:33736]
ENSBTAG00000049533	0	0	0	1.21165	1.08207	0	bta-mir-2285cf	bta-mir-2285cf [Source:miRBase;Acc:MI0038387]
ENSBTAG00000040061	37.89	34.7214	36.5319	39.7241	41.0648	41.0479	ZBTB38	zinc finger and BTB domain containing 38 [Source:VGNC Symbol;Acc:VGNC:37076]
ENSBTAG00000050763	6.36307	5.34691	6.13095	5.41536	5.39978	6.35585	PXYLP1	2-phosphoxylose phosphatase 1 [Source:NCBI gene;Acc:537248]
ENSBTAG00000050470	0.694899	0.118342	0.432151	0	0	0.439603	-	-
ENSBTAG00000009115	0.222906	0.34165	0.540629	0.14066	0.146553	0.338432	SPSB4	splA/ryanodine receptor domain and SOCS box containing 4 [Source:VGNC Symbol;Acc:VGNC:35249]
ENSBTAG00000015310	36.5246	32.7438	37.8229	36.3524	42.5292	41.6391	SLC25A36	solute carrier family 25 member 36 [Source:VGNC Symbol;Acc:VGNC:34762]
ENSBTAG00000052041	0	0	0	0	0	0	-	-
ENSBTAG00000018346	0	0	0	0	0	0	TRIM42	tripartite motif containing 42 [Source:VGNC Symbol;Acc:VGNC:36335]
ENSBTAG00000008714	4.83765	4.30942	6.31782	5.08784	5.12624	5.43804	CLSTN2	calsyntenin 2 [Source:VGNC Symbol;Acc:VGNC:27467]
ENSBTAG00000051936	1.36174	1.29989	1.35385	2.56282	1.46412	1.64923	-	-
ENSBTAG00000048200	0	0	0	0	0	0.958674	-	-
ENSBTAG00000020028	0.643804	1.31569	1.20113	1.1285	0.403124	0.40728	RBP1	retinol binding protein 1 [Source:VGNC Symbol;Acc:VGNC:33812]
ENSBTAG00000015056	0	0	0	0	0	0	RBP2	retinol binding protein 2 [Source:VGNC Symbol;Acc:VGNC:33813]
ENSBTAG00000043381	0	0	0	0	0	0	-	-
ENSBTAG00000014843	55.9781	54.4794	55.5925	51.6203	50.5743	55.0583	COPB2	COPI coat complex subunit beta 2 [Source:VGNC Symbol;Acc:VGNC:27594]
ENSBTAG00000047608	19.1239	19.541	19.3474	21.6207	19.6522	21.6203	MRPS22	mitochondrial ribosomal protein S22 [Source:VGNC Symbol;Acc:VGNC:31662]
ENSBTAG00000048953	0	0	0	0	0	0	-	-
ENSBTAG00000048326	0	0	0	0	0	0	-	-
ENSBTAG00000046040	0	0	0	0	0	0	-	proline rich 23B [Source:NCBI gene;Acc:616668]
ENSBTAG00000046738	0	0	0	0	0	0	-	proline rich 23A [Source:NCBI gene;Acc:616673]
ENSBTAG00000051220	4.72123	3.36232	4.27067	5.26633	5.37499	4.48008	-	-
ENSBTAG00000048724	0	0	0	0	0	0	-	-
ENSBTAG00000050721	0	0	0	0	0	0	-	-
ENSBTAG00000045637	0	0	0	0	0	0	-	proline rich 23A [Source:NCBI gene;Acc:616710]
ENSBTAG00000031277	0	0	0	0	0	0	FOXL2	forkhead box L2 [Source:VGNC Symbol;Acc:VGNC:29093]
ENSBTAG00000006909	18.3306	16.898	19.9803	18.5452	19.634	20.1358	PIK3CB	phosphatidylinositol-4 5-bisphosphate 3-kinase catalytic subunit beta [Source:VGNC Symbol;Acc:VGNC:32890]
ENSBTAG00000023426	8.36455	8.67454	10.5978	9.25671	9.38069	9.89202	FAIM	Fas apoptotic inhibitory molecule [Source:VGNC Symbol;Acc:VGNC:28709]
ENSBTAG00000048975	0.228014	0	0.159525	0.119903	0.16062	0.486826	-	-
ENSBTAG00000018538	20.826	20.0813	22.4371	24.6024	23.521	26.9296	CEP70	centrosomal protein 70 [Source:VGNC Symbol;Acc:VGNC:27211]
ENSBTAG00000026861	0.90733	1.62246	1.37538	3.81702	2.1305	1.93722	-	-
ENSBTAG00000008111	0.0229608	0.0938463	0.0428373	0.0482967	0.129394	0.0435761	ESYT3	extended synaptotagmin 3 [Source:VGNC Symbol;Acc:VGNC:28615]
ENSBTAG00000001497	11.177	9.82343	10.1103	12.3304	10.9383	11.2489	MRAS	muscle RAS oncogene homolog [Source:VGNC Symbol;Acc:VGNC:31597]
ENSBTAG00000012850	0.0560307	0.229011	0	0.117857	0	0	NME9	NME/NM23 family member 9 [Source:VGNC Symbol;Acc:VGNC:32131]
ENSBTAG00000019952	4.88264	4.48298	5.05638	5.62635	5.22402	5.58675	ARMC8	armadillo repeat containing 8 [Source:VGNC Symbol;Acc:VGNC:26162]
ENSBTAG00000019949	10.1229	9.22906	10.6641	9.13208	8.87262	9.95779	DBR1	debranching RNA lariats 1 [Source:VGNC Symbol;Acc:VGNC:27895]
ENSBTAG00000001451	0	0	0	0	0	0	A4GNT	alpha-1 4-N-acetylglucosaminyltransferase [Source:VGNC Symbol;Acc:VGNC:25436]
ENSBTAG00000015198	0.118131	0.120708	0.134685	0.165655	0.197251	0.186829	DZIP1L	DAZ interacting zinc finger protein 1 like [Source:VGNC Symbol;Acc:VGNC:53540]
ENSBTAG00000014589	0	0	0	0	0	0	CLDN18	claudin 18 [Source:VGNC Symbol;Acc:VGNC:27408]
ENSBTAG00000019535	0	0	0	0	0	0	SOX14	SRY-box transcription factor 14 [Source:NCBI gene;Acc:504604]
ENSBTAG00000043591	0	0	0	0	0	0	U6	U6 spliceosomal RNA [Source:RFAM;Acc:RF00026]
ENSBTAG00000008299	1.19149	0.834838	1.49253	1.68275	1.34291	1.55058	IL20RB	interleukin 20 receptor subunit beta [Source:VGNC Symbol;Acc:VGNC:30140]
ENSBTAG00000018427	26.2821	22.671	24.7599	27.9154	26.1887	26.1407	NCK1	NCK adaptor protein 1 [Source:VGNC Symbol;Acc:VGNC:52804]
ENSBTAG00000003833	0.376921	0.256761	0.117202	0	0.118006	0.158964	SLC35G2	solute carrier family 35 member G2 [Source:VGNC Symbol;Acc:VGNC:34837]
ENSBTAG00000054797	5.03346	3.00022	4.3041	4.55853	4.15856	5.13016	-	-
ENSBTAG00000016306	0.163353	0.500747	0.152382	0	0	0.155009	-	-
ENSBTAG00000035437	8.04142	7.85857	8.87078	8.66471	7.86153	9.60593	STAG1	stromal antigen 1 [Source:VGNC Symbol;Acc:VGNC:35353]
ENSBTAG00000015221	12.2134	12.058	11.8636	12.8933	11.7154	11.4735	PCCB	propionyl-CoA carboxylase subunit beta [Source:VGNC Symbol;Acc:VGNC:32614]
ENSBTAG00000052750	17.7199	12.426	17.178	15.3476	14.0326	12.5287	-	-
ENSBTAG00000000750	6.21081	6.38496	8.19592	8.00571	7.22067	7.87008	MSL2	MSL complex subunit 2 [Source:VGNC Symbol;Acc:VGNC:31699]
ENSBTAG00000023416	8.53167	8.25983	9.33331	10.3143	10.4901	9.60875	PPP2R3A	protein phosphatase 2 regulatory subunit B''alpha [Source:VGNC Symbol;Acc:VGNC:33258]
ENSBTAG00000051032	0	0	0	0	0	0	-	-
ENSBTAG00000042460	0	0	0	0	0	0	U6	U6 spliceosomal RNA [Source:RFAM;Acc:RF00026]
ENSBTAG00000015377	0	0	0	0	0	0	EPHB1	EPH receptor B1 [Source:VGNC Symbol;Acc:VGNC:50173]
ENSBTAG00000054179	0	0	0	0	0	0	-	-
ENSBTAG00000051206	0	0	0	0	0	0	KY	kyphoscoliosis peptidase [Source:NCBI gene;Acc:101903894]
ENSBTAG00000007014	5.92154	5.94215	5.69721	6.00437	6.35985	5.99704	CEP63	centrosomal protein 63 [Source:VGNC Symbol;Acc:VGNC:27209]
ENSBTAG00000014461	29.4472	31.1823	28.068	29.2454	29.6001	26.8606	ANAPC13	anaphase promoting complex subunit 13 [Source:VGNC Symbol;Acc:VGNC:25881]
ENSBTAG00000000742	18.4371	19.1532	19.0991	17.1643	18.3217	17.193	AMOTL2	angiomotin like 2 [Source:VGNC Symbol;Acc:VGNC:25872]
ENSBTAG00000049951	0	0	0	0	0	0	-	-
ENSBTAG00000016999	49.517	52.7713	48.7107	53.0535	50.5058	52.735	RYK	receptor like tyrosine kinase [Source:NCBI gene;Acc:781353]
ENSBTAG00000048733	0	0	0	0	0	0	-	-
ENSBTAG00000001324	11.418	13.6897	12.3639	16.6852	14.5775	13.0399	SLCO2A1	solute carrier organic anion transporter family member 2A1 [Source:VGNC Symbol;Acc:VGNC:34951]
ENSBTAG00000000905	0.916378	0.936363	0.774185	0.800112	0.552147	0.951606	RAB6B	RAB6B member RAS oncogene family [Source:VGNC Symbol;Acc:VGNC:50013]
ENSBTAG00000044075	19.9814	20.3374	22.1828	21.5347	19.3538	22.664	SRPRB	SRP receptor subunit beta [Source:VGNC Symbol;Acc:VGNC:35291]
ENSBTAG00000007273	0	0	0	0	0	0	TF	transferrin [Source:NCBI gene;Acc:280705]
ENSBTAG00000023411	0.0786443	0	0.12227	0.165423	0.024622	0.0497515	-	serotransferrin-like [Source:NCBI gene;Acc:525947]
ENSBTAG00000000526	28.8735	26.1525	30.1321	28.1049	28.5391	33.4603	TOPBP1	DNA topoisomerase II binding protein 1 [Source:VGNC Symbol;Acc:VGNC:49585]
ENSBTAG00000035556	81.7336	79.9856	77.1727	79.5142	82.433	81.8748	CDV3	CDV3 homolog [Source:NCBI gene;Acc:504871]
ENSBTAG00000043328	0	0	0	0	0	0	U8	U8 small nucleolar RNA [Source:RFAM;Acc:RF00096]
ENSBTAG00000017659	0	0	0	0	0	0	BFSP2	beaded filament structural protein 2 [Source:VGNC Symbol;Acc:VGNC:26479]
ENSBTAG00000018508	0.180159	0.115055	0.147051	0.307899	0.232668	0.149587	TMEM108	transmembrane protein 108 [Source:VGNC Symbol;Acc:VGNC:35948]
ENSBTAG00000049758	0.0539589	0	0.0503348	0	0	0	-	-
ENSBTAG00000049044	0.384023	0	0.35823	0.605826	0	0.182204	-	-
ENSBTAG00000045260	0	0	0	0	0	0	7SK	7SK RNA [Source:RFAM;Acc:RF00100]
ENSBTAG00000049529	0.426164	0.237523	0.289121	0.692679	0.363882	0.367633	-	-
ENSBTAG00000005769	2.6542	2.31325	2.94199	3.11988	3.35812	3.0668	NPHP3	nephrocystin 3 [Source:VGNC Symbol;Acc:VGNC:32202]
ENSBTAG00000004495	21.6026	21.0949	21.4465	22.0619	23.3932	22.6882	UBA5	ubiquitin like modifier activating enzyme 5 [Source:VGNC Symbol;Acc:VGNC:36564]
ENSBTAG00000031010	4.61695	4.12613	5.21564	4.87058	4.86688	4.95724	ACAD11	acyl-CoA dehydrogenase family member 11 [Source:VGNC Symbol;Acc:VGNC:25521]
ENSBTAG00000019577	0.1301	0	0.0303405	0.0342071	0.0610976	0.0308637	ACKR4	atypical chemokine receptor 4 [Source:VGNC Symbol;Acc:VGNC:25542]
ENSBTAG00000002966	18.349	17.7875	19.6378	18.7531	18.7264	21.2055	DNAJC13	DnaJ heat shock protein family (Hsp40) member C13 [Source:VGNC Symbol;Acc:VGNC:53532]
ENSBTAG00000011634	1.28051	0.853329	1.16854	0.995415	0.915104	1.16228	ACP3	acid phosphatase 3 [Source:VGNC Symbol;Acc:VGNC:52603]
ENSBTAG00000054801	0	0	0	0	0	0.150516	-	-
ENSBTAG00000049430	0	0	0	0	0	0.05539	-	-
ENSBTAG00000054913	0	0	0	0	0	0	-	-
ENSBTAG00000053823	0	0	0	0	0	0	bta-mir-2288	bta-mir-2288 [Source:miRBase;Acc:MI0011297]
ENSBTAG00000054550	0	0	0	0	0	0	-	-
ENSBTAG00000010448	0	0	0	0	0	0	CPNE4	copine 4 [Source:VGNC Symbol;Acc:VGNC:56215]
ENSBTAG00000053358	0	0	0	0	0	0	-	-
ENSBTAG00000030942	47.7585	49.273	46.8388	47.4543	51.7678	48.5687	MRPL3	mitochondrial ribosomal protein L3 [Source:VGNC Symbol;Acc:VGNC:31630]
ENSBTAG00000018749	0.0223894	0	0	0	0	0	NUDT16	nudix hydrolase 16 [Source:VGNC Symbol;Acc:VGNC:32330]
ENSBTAG00000009258	0.352769	0.396509	0.26326	0.111304	0.215368	0.217588	NEK11	NIMA related kinase 11 [Source:VGNC Symbol;Acc:VGNC:53591]
ENSBTAG00000045294	0	0	0	0	0	0	U6	U6 spliceosomal RNA [Source:RFAM;Acc:RF00026]
ENSBTAG00000007462	6.99283	7.80583	6.6602	7.7253	7.11988	6.52413	ASTE1	asteroid homolog 1 [Source:VGNC Symbol;Acc:VGNC:26225]
ENSBTAG00000011626	39.1976	38.7957	41.8193	43.5307	44.5341	42.8788	ATP2C1	ATPase secretory pathway Ca2+ transporting 1 [Source:VGNC Symbol;Acc:VGNC:26296]
ENSBTAG00000050167	0	0	0	0	0	0	-	-
ENSBTAG00000013600	46.7413	46.1273	50.2227	44.9893	50.0271	52.0596	PSMG1	proteasome assembly chaperone 1 [Source:VGNC Symbol;Acc:VGNC:33478]
ENSBTAG00000013602	4.97575	4.93493	5.56491	4.93266	4.99165	5.91303	BRWD1	bromodomain and WD repeat domain containing 1 [Source:VGNC Symbol;Acc:VGNC:26575]
ENSBTAG00000050138	0.17101	0.34948	0.319049	0	0.16062	0.162275	-	-
ENSBTAG00000018768	387.978	410.722	363.607	394.15	408.167	378.668	HMGN1	high mobility group nucleosome binding domain 1 [Source:NCBI gene;Acc:614915]
ENSBTAG00000023106	15.3989	17.6853	16.1454	16.3291	14.3437	15.1558	-	mariner-like transposase [Source:NCBI gene;Acc:534913]
ENSBTAG00000013629	36.8441	35.1146	40.3546	34.3021	41.0883	36.5765	GET1	guided entry of tail-anchored proteins factor 1 [Source:VGNC Symbol;Acc:VGNC:36970]
ENSBTAG00000030993	0	0	0	0	0	0.0264041	LCA5L	lebercilin LCA5 like [Source:VGNC Symbol;Acc:VGNC:30808]
ENSBTAG00000043046	0	0	0	0	0	0	-	-
ENSBTAG00000007068	0	0	0	0	0	0	SH3BGR	SH3 domain binding glutamate rich protein [Source:VGNC Symbol;Acc:VGNC:34563]
ENSBTAG00000048819	0	0	0	0	0	0	U6	U6 spliceosomal RNA [Source:RFAM;Acc:RF00026]
ENSBTAG00000023407	0	0	0	0	0	0	B3GALT5	beta-1 3-galactosyltransferase 5 [Source:VGNC Symbol;Acc:VGNC:56202]
ENSBTAG00000002029	15.8287	15.2534	15.9489	16.8214	14.7806	14.3922	IGSF5	immunoglobulin superfamily member 5 [Source:VGNC Symbol;Acc:VGNC:50201]
ENSBTAG00000051421	0	0	0	0	0	0	PCP4	Purkinje cell protein 4 [Source:NCBI gene;Acc:768324]
ENSBTAG00000004754	0	0	0	0	0	0.00966255	DSCAM	DS cell adhesion molecule [Source:VGNC Symbol;Acc:VGNC:28215]
ENSBTAG00000054486	0	0	0	0	0	0	-	-
ENSBTAG00000042467	0	0	0	0	0	0	U6	U6 spliceosomal RNA [Source:RFAM;Acc:RF00026]
ENSBTAG00000043030	0	0	0	0	0	0	7SK	7SK RNA [Source:RFAM;Acc:RF00100]
ENSBTAG00000048701	0.0527454	0.0538957	0.147608	0	0.544947	0.350359	-	-
ENSBTAG00000000394	33.805	35.484	33.9602	33.3031	35.3064	34.1711	BACE2	beta-secretase 2 [Source:VGNC Symbol;Acc:VGNC:26401]
ENSBTAG00000030921	0.0927514	0	0	0	0	0	FAM3B	family with sequence similarity 3 member B [Source:VGNC Symbol;Acc:VGNC:28810]
ENSBTAG00000008471	0	0	0	0.0162964	0	0	MX2	MX dynamin like GTPase 2 [Source:VGNC Symbol;Acc:VGNC:50221]
ENSBTAG00000030913	1.38944	1.9085	1.78482	2.25183	1.75428	1.79398	MX1	MX dynamin like GTPase 1 [Source:VGNC Symbol;Acc:VGNC:31770]
ENSBTAG00000009132	0	0	0	0	0	0	TMPRSS2	transmembrane serine protease 2 [Source:VGNC Symbol;Acc:VGNC:36140]
ENSBTAG00000050235	0	0	0	0	0	0	-	-
ENSBTAG00000045771	0	0	0	0	0	0	-	-
ENSBTAG00000046015	0	0	0	0	0	0	-	keratin-associated protein 12-2 [Source:NCBI gene;Acc:782628]
ENSBTAG00000021251	0.069582	0.0355497	0.0324543	0.0365903	0.0490157	0.016507	RIPK4	receptor interacting serine/threonine kinase 4 [Source:VGNC Symbol;Acc:VGNC:33983]
ENSBTAG00000021253	2.68852	2.33666	3.28628	2.21005	2.6703	3.03994	PRDM15	PR/SET domain 15 [Source:VGNC Symbol;Acc:VGNC:33293]
ENSBTAG00000021259	3.93208	3.24605	3.31569	3.34106	2.75423	3.24639	C2CD2	C2 calcium dependent domain containing 2 [Source:VGNC Symbol;Acc:VGNC:26631]
ENSBTAG00000030836	2.9198	2.51907	2.98065	3.53433	3.54442	3.37185	ZBTB21	zinc finger and BTB domain containing 21 [Source:VGNC Symbol;Acc:VGNC:37066]
ENSBTAG00000021270	0	0	0	0	0	0	UMODL1	uromodulin like 1 [Source:VGNC Symbol;Acc:VGNC:52839]
ENSBTAG00000021272	0	0	0	0	0	0	ABCG1	ATP binding cassette subfamily G member 1 [Source:VGNC Symbol;Acc:VGNC:25483]
ENSBTAG00000021276	0	0	0	0	0	0	TFF3	trefoil factor 3 [Source:VGNC Symbol;Acc:VGNC:35792]
ENSBTAG00000030814	0	0	0	0	0	0	TFF2	trefoil factor 2 [Source:VGNC Symbol;Acc:VGNC:35791]
ENSBTAG00000048276	0	0	0	0	0	0	TFF1	trefoil factor 1 [Source:VGNC Symbol;Acc:VGNC:35790]
ENSBTAG00000021280	0	0	0	0	0	0	TMPRSS3	transmembrane serine protease 3 [Source:VGNC Symbol;Acc:VGNC:36141]
ENSBTAG00000023398	0.382957	0.316774	0.476314	0.306867	0.308305	0.276873	UBASH3A	ubiquitin associated and SH3 domain containing A [Source:VGNC Symbol;Acc:VGNC:36574]
ENSBTAG00000021284	5.10593	5.60376	5.77734	6.06612	6.21665	4.80027	RSPH1	radial spoke head 1 homolog [Source:VGNC Symbol;Acc:VGNC:34182]
ENSBTAG00000021286	22.7794	24.7256	28.7606	25.8881	23.0411	24.0308	SLC37A1	solute carrier family 37 member 1 [Source:VGNC Symbol;Acc:VGNC:34842]
ENSBTAG00000021899	0.168379	0.30109	0.274873	0.420583	0.355835	0.219696	PDE9A	phosphodiesterase 9A [Source:VGNC Symbol;Acc:VGNC:32688]
ENSBTAG00000021490	6.37691	6.08158	5.7371	4.94806	5.40382	6.21255	WDR4	WD repeat domain 4 [Source:VGNC Symbol;Acc:VGNC:36897]
ENSBTAG00000021491	40.6244	42.0402	41.9346	40.0807	39.5928	41.2555	NDUFV3	NADH:ubiquinone oxidoreductase subunit V3 [Source:VGNC Symbol;Acc:VGNC:31976]
ENSBTAG00000014153	9.74541	10.3149	11.9908	10.1392	10.9577	9.57909	PKNOX1	PBX/knotted 1 homeobox 1 [Source:VGNC Symbol;Acc:VGNC:32948]
ENSBTAG00000000160	22.375	24.1178	21.4935	29.2018	27.5059	22.1802	CBS	cystathionine beta-synthase [Source:NCBI gene;Acc:514525]
ENSBTAG00000011645	81.899	85.3436	82.3284	76.7459	77.2405	81.3095	U2AF1	U2 small nuclear RNA auxiliary factor 1 [Source:NCBI gene;Acc:512680]
ENSBTAG00000003134	0	0	0	0	0	0	CRYAA	crystallin alpha A [Source:NCBI gene;Acc:281718]
ENSBTAG00000011437	32.2628	33.0263	29.4265	33.608	31.8431	30.1702	-	salt inducible kinase 1 [Source:NCBI gene;Acc:100337254]
ENSBTAG00000052654	0	0.0625934	0	0.193277	0.172606	0	-	-
ENSBTAG00000017407	14.4981	18.3	16.6403	18.6862	16.1538	16.0168	HSF2BP	heat shock transcription factor 2 binding protein [Source:VGNC Symbol;Acc:VGNC:29983]
ENSBTAG00000017418	11.9927	11.6583	12.4283	12.6512	11.4865	11.7433	RRP1B	ribosomal RNA processing 1B [Source:VGNC Symbol;Acc:VGNC:34170]
ENSBTAG00000018186	12.8858	12.6409	11.2913	13.1513	13.6605	14.163	PDXK	pyridoxal kinase [Source:VGNC Symbol;Acc:VGNC:50243]
ENSBTAG00000018189	129.325	124.849	126.173	111.582	105.41	113.367	CSTB	cystatin B (stefin B) [Source:NCBI gene;Acc:514170]
ENSBTAG00000000524	81.6602	92.0201	76.0823	73.6895	77.0741	75.4025	CSTB	cystatin B (stefin B) [Source:NCBI gene;Acc:512805]
ENSBTAG00000003981	18.098	17.2621	18.2555	16.149	16.8099	18.2846	RRP1	ribosomal RNA processing 1 [Source:VGNC Symbol;Acc:VGNC:34168]
ENSBTAG00000020456	21.4298	20.274	21.8077	20.6152	20.6063	20.7333	AGPAT3	1-acylglycerol-3-phosphate O-acyltransferase 3 [Source:VGNC Symbol;Acc:VGNC:25736]
ENSBTAG00000007100	12.9432	11.3758	13.3423	12.7993	12.7235	12.9111	TRAPPC10	trafficking protein particle complex 10 [Source:NCBI gene;Acc:521387]
ENSBTAG00000007105	5.93964	5.67647	6.19256	6.0631	5.75924	6.26619	-	PWP2 small subunit processome component [Source:NCBI gene;Acc:514336]
ENSBTAG00000007106	10.1789	10.1842	11.1107	11.6346	10.8883	12.3085	GATD3A	glutamine amidotransferase like class 1 domain containing 3A [Source:NCBI gene;Acc:514335]
ENSBTAG00000014880	7.01588	7.394	6.92406	7.41438	6.19168	6.52888	-	inducible T cell costimulator ligand [Source:NCBI gene;Acc:507857]
ENSBTAG00000014882	0.535072	0.347927	0.272255	0.204635	0.319812	0.415425	-	DNA methyltransferase 3 like [Source:NCBI gene;Acc:613785]
ENSBTAG00000023393	0.0313601	0	0	0	0	0	AIRE	autoimmune regulator [Source:VGNC Symbol;Acc:VGNC:53512]
ENSBTAG00000051579	0.262148	0.267865	0.12227	0.275705	0.36933	0.373136	-	-
ENSBTAG00000010658	79.6939	84.6116	75.3658	79.1712	87.1874	76.101	PFKL	phosphofructokinase liver type [Source:VGNC Symbol;Acc:VGNC:32773]
ENSBTAG00000019589	5.71686	4.96272	4.53059	3.8842	3.94397	3.7926	CFAP410	cilia and flagella associated protein 410 [Source:VGNC Symbol;Acc:VGNC:53514]
ENSBTAG00000021901	0	0	0	0	0	0	TRPM2	transient receptor potential cation channel subfamily M member 2 [Source:VGNC Symbol;Acc:VGNC:36389]
ENSBTAG00000046909	0	0	0	0	0	0	-	-
ENSBTAG00000017882	0	0	0.0370583	0	0	0.0376974	LRRC3	leucine rich repeat containing 3 [Source:VGNC Symbol;Acc:VGNC:31008]
ENSBTAG00000018607	0	0	0	0	0	0	TSPEAR	thrombospondin type laminin G domain and EAR repeats [Source:VGNC Symbol;Acc:VGNC:36444]
ENSBTAG00000053879	0	0	0	0	0	0	-	keratin associated protein 10-11 [Source:NCBI gene;Acc:783371]
ENSBTAG00000053978	0	0	0	0	0	0	-	keratin-associated protein 10-8-like [Source:NCBI gene;Acc:112448006]
ENSBTAG00000051900	0	0	0	0	0	0	-	-
ENSBTAG00000037662	0	0	0	0	0	0	-	keratin-associated protein 10-12 [Source:NCBI gene;Acc:100300014]
ENSBTAG00000052773	0	0	0	0	0	0	-	-
ENSBTAG00000040291	0	0	0	0	0	0	KRTAP10-8	keratin associated protein 10-8 [Source:NCBI gene;Acc:783679]
ENSBTAG00000053056	0	0	0	0	0	0	-	keratin-associated protein 10-12 [Source:NCBI gene;Acc:616413]
ENSBTAG00000018610	0	0	0	0	0	0	KRTAP12-2	keratin associated protein 12-2 [Source:NCBI gene;Acc:783717]
ENSBTAG00000030862	0	0	0	0	0	0	-	keratin-associated protein 12-1-like [Source:NCBI gene;Acc:112448007]
ENSBTAG00000051778	0	0	0	0	0	0	-	keratin-associated protein 12-1-like [Source:NCBI gene;Acc:112448008]
ENSBTAG00000050038	0	0	0	0	0	0	-	-
ENSBTAG00000048090	18.2597	17.9162	19.7941	17.9708	16.7831	18.4928	UBE2G2	ubiquitin conjugating enzyme E2 G2 [Source:VGNC Symbol;Acc:VGNC:36582]
ENSBTAG00000017321	32.5471	32.6286	31.0111	31.0832	32.4175	30.4178	SUMO3	small ubiquitin like modifier 3 [Source:VGNC Symbol;Acc:VGNC:56237]
ENSBTAG00000021771	81.6595	86.0743	84.9526	85.0406	83.4205	80.8607	PTTG1IP	PTTG1 interacting protein [Source:VGNC Symbol;Acc:VGNC:33565]
ENSBTAG00000017060	0.0649214	0.0663373	0.0302805	0.0341395	0.0304884	0.0308027	ITGB2	integrin subunit beta 2 [Source:VGNC Symbol;Acc:VGNC:30327]
ENSBTAG00000017010	9.76049	10.4867	11.3812	11.0956	9.23485	11.9179	FAM207A	family with sequence similarity 207 member A [Source:VGNC Symbol;Acc:VGNC:28782]
ENSBTAG00000053509	0	0	0	0	0	0	-	-
ENSBTAG00000017486	5.0864	5.15688	4.19091	6.36939	5.57668	5.52148	ADARB1	adenosine deaminase RNA specific B1 [Source:VGNC Symbol;Acc:VGNC:25636]
ENSBTAG00000007818	31.2977	31.7143	29.8272	31.5746	30.9858	30.3909	POFUT2	protein O-fucosyltransferase 2 [Source:VGNC Symbol;Acc:VGNC:33106]
ENSBTAG00000050478	1.40698	1.38237	1.08532	1.25209	0.813225	0.641881	-	-
ENSBTAG00000023907	33.3541	32.899	26.7713	30.0874	33.5626	28.689	COL18A1	collagen type XVIII alpha 1 chain [Source:VGNC Symbol;Acc:VGNC:27559]
ENSBTAG00000024162	3.85977	4.10312	4.84376	3.5861	3.78782	4.07323	SLC19A1	solute carrier family 19 member 1 [Source:VGNC Symbol;Acc:VGNC:34709]
ENSBTAG00000051007	1.27334	1.11524	1.69688	1.53051	0.51256	0.863072	-	-
ENSBTAG00000030775	2.32427	1.89396	1.86627	2.41353	1.74091	1.64718	PCBP3	poly(rC) binding protein 3 [Source:VGNC Symbol;Acc:VGNC:53597]
ENSBTAG00000030764	0	0	0	0	0	0.537188	5S_rRNA	5S ribosomal RNA [Source:RFAM;Acc:RF00001]
ENSBTAG00000048318	0.183601	0	0.11418	0	0.0574819	0.0580744	-	-
ENSBTAG00000011802	272.871	281.955	277.943	262.865	265.312	256.852	COL6A1	collagen type VI alpha 1 chain [Source:VGNC Symbol;Acc:VGNC:27570]
ENSBTAG00000019269	26.3887	28.6938	26.4787	26.6428	25.655	25.233	COL6A2	collagen type VI alpha 2 chain [Source:VGNC Symbol;Acc:VGNC:27571]
ENSBTAG00000020404	0	0	0	0	0	0	FTCD	formimidoyltransferase cyclodeaminase [Source:VGNC Symbol;Acc:VGNC:29137]
ENSBTAG00000020409	0.0507873	0	0	0	0	0.14458	SPATC1L	spermatogenesis and centriole associated 1 like [Source:VGNC Symbol;Acc:VGNC:35193]
ENSBTAG00000018936	13.7101	15.022	16.36	11.516	13.5932	15.3686	LSS	lanosterol synthase [Source:VGNC Symbol;Acc:VGNC:31065]
ENSBTAG00000003148	22.6998	22.6416	23.4927	21.3278	22.4973	23.8979	MCM3AP	minichromosome maintenance complex component 3 associated protein [Source:VGNC Symbol;Acc:VGNC:31310]
ENSBTAG00000003161	15.1504	12.5153	9.9572	12.2608	12.428	8.63524	YBEY	ybeY metalloendoribonuclease [Source:VGNC Symbol;Acc:VGNC:54568]
ENSBTAG00000021984	1.25082	1.06508	0.777872	2.41177	0.979017	1.78039	C1H21orf58	chromosome 1 C21orf58 homolog [Source:VGNC Symbol;Acc:VGNC:52662]
ENSBTAG00000030670	7.32665	6.66015	7.8165	7.26567	7.29398	8.86417	PCNT	pericentrin [Source:VGNC Symbol;Acc:VGNC:32637]
ENSBTAG00000011495	5.91968	5.25981	5.03047	5.36221	5.84779	5.57079	DIP2A	disco interacting protein 2 homolog A [Source:VGNC Symbol;Acc:VGNC:28066]
ENSBTAG00000004777	13.9323	14.1908	13.8243	14.1862	12.2523	13.2627	S100B	S100 calcium binding protein B [Source:VGNC Symbol;Acc:VGNC:34248]
ENSBTAG00000044930	0	0	0	0	0	0	bta-mir-2289	bta-mir-2289 [Source:miRBase;Acc:MI0011298]
ENSBTAG00000005503	6.51213	7.06701	6.47382	9.37354	7.16564	7.21694	PRMT2	protein arginine methyltransferase 2 [Source:VGNC Symbol;Acc:VGNC:33348]
ENSBTAG00000052513	0	0	0	0	0	0	-	-
ENSBTAG00000007039	8.30608	8.99774	8.68032	8.37441	8.09469	7.55588	FBXO25	F-box protein 25 [Source:VGNC Symbol;Acc:VGNC:28900]
ENSBTAG00000043957	6.89617	5.46898	5.08878	7.03632	5.89712	4.78586	TDRP	testis development related protein [Source:VGNC Symbol;Acc:VGNC:35723]
ENSBTAG00000054155	0	0.0554547	0	0	0.152921	0	-	-
ENSBTAG00000052599	0	0	0	0	0	0	-	-
ENSBTAG00000053000	0	0	0	0	0	0	-	-
ENSBTAG00000046447	0	0	0	0	0	0	-	-
ENSBTAG00000004742	10.2623	6.80484	8.80925	9.12819	9.203	10.3856	RUNX1	RUNX family transcription factor 1 [Source:VGNC Symbol;Acc:VGNC:49959]
ENSBTAG00000044270	1.82411	4.65973	7.65718	4.79613	5.99648	9.52016	bta-mir-2285a	bta-mir-2285a [Source:miRBase;Acc:MI0011299]
ENSBTAG00000030105	0	0	0	0	0	0	-	-
ENSBTAG00000018682	0	0	0	0	0	0	SETD4	SET domain containing 4 [Source:VGNC Symbol;Acc:VGNC:34495]
ENSBTAG00000023384	0	0	0	0	0	0	CBR1	carbonyl reductase 1 [Source:NCBI gene;Acc:515946]
ENSBTAG00000052342	0	0	0	0	0	0	-	carbonyl reductase [NADPH] 1-like [Source:NCBI gene;Acc:112441473]
ENSBTAG00000030629	0	0	0	0	0	0	MGC127133	20-beta-hydroxysteroid dehydrogenase-like [Source:NCBI gene;Acc:510180]
ENSBTAG00000018688	0	0	0	0	0	0	CBR3	carbonyl reductase 3 [Source:VGNC Symbol;Acc:VGNC:53516]
ENSBTAG00000053201	0.392109	0.337399	0.519783	0.368979	0.465202	0.509164	-	-
ENSBTAG00000014306	1.28097	1.18683	1.02777	0.865571	1.20937	1.18405	DOP1B	DOP1 leucine zipper like protein B [Source:VGNC Symbol;Acc:VGNC:28173]
ENSBTAG00000011876	7.2908	5.34725	6.37456	7.32054	6.17973	7.44873	MORC3	MORC family CW-type zinc finger 3 [Source:VGNC Symbol;Acc:VGNC:31556]
ENSBTAG00000011880	13.3966	15.8434	11.2934	20.3775	17.4525	15.7727	CHAF1B	chromatin assembly factor 1 subunit B [Source:VGNC Symbol;Acc:VGNC:27267]
ENSBTAG00000030585	0	0	0	0	0	0	CLDN14	claudin 14 [Source:VGNC Symbol;Acc:VGNC:53518]
ENSBTAG00000037096	0	0	0	0	0	0	5S_rRNA	5S ribosomal RNA [Source:RFAM;Acc:RF00001]
ENSBTAG00000053305	18.3063	17.4407	22.4854	17.129	18.173	21.5749	-	-
ENSBTAG00000021447	2.59865	1.97695	2.35333	2.05477	1.83502	2.59191	SIM2	SIM bHLH transcription factor 2 [Source:VGNC Symbol;Acc:VGNC:53606]
ENSBTAG00000033679	3.21592	4.45965	3.02671	7.00608	5.98711	4.30502	HLCS	holocarboxylase synthetase [Source:VGNC Symbol;Acc:VGNC:50274]
ENSBTAG00000051916	0	0.0601795	0	0	0	0	-	ripply transcriptional repressor 3 [Source:NCBI gene;Acc:100335484]
ENSBTAG00000043298	0	0	0	0	0	0	U6	U6 spliceosomal RNA [Source:RFAM;Acc:RF00026]
ENSBTAG00000055107	4.12306	4.36674	3.3408	4.01978	3.83014	4.09809	PIGP	phosphatidylinositol glycan anchor biosynthesis class P [Source:NCBI gene;Acc:767951]
ENSBTAG00000008167	9.49354	9.02356	9.02009	9.81032	10.4142	9.86332	TTC3	tetratricopeptide repeat domain 3 [Source:VGNC Symbol;Acc:VGNC:36469]
ENSBTAG00000004791	12.0457	13.6585	12.9006	11.1401	10.3417	11.6812	VPS26C	VPS26 endosomal protein sorting factor C [Source:VGNC Symbol;Acc:VGNC:28218]
ENSBTAG00000001771	14.6148	13.3722	15.6333	14.3468	14.3634	16.4058	DYRK1A	dual specificity tyrosine phosphorylation regulated kinase 1A [Source:VGNC Symbol;Acc:VGNC:28279]
ENSBTAG00000037616	0	0	0	0	0	0	KCNJ6	potassium inwardly rectifying channel subfamily J member 6 [Source:VGNC Symbol;Acc:VGNC:53585]
ENSBTAG00000042581	0	0	0	0	0	0	SNORA72	Small nucleolar RNA SNORA72 [Source:RFAM;Acc:RF00139]
ENSBTAG00000045272	0	0	0	0	0	0	U6	U6 spliceosomal RNA [Source:RFAM;Acc:RF00026]
ENSBTAG00000053559	0	0	0	0	0	0	-	-
ENSBTAG00000000973	0	0	0	0	0	0	KCNJ15	potassium inwardly rectifying channel subfamily J member 15 [Source:VGNC Symbol;Acc:VGNC:30458]
ENSBTAG00000011001	0	0.021807	0	0	0	0	ERG	ETS transcription factor ERG [Source:VGNC Symbol;Acc:VGNC:50174]
ENSBTAG00000043221	0	0	0.482342	0.543813	0	0	SNORA70	Small nucleolar RNA SNORA70 [Source:RFAM;Acc:RF00156]
ENSBTAG00000009214	15.4083	14.8914	19.1754	14.9066	14.7825	16.0735	ETS2	ETS proto-oncogene 2 transcription factor [Source:VGNC Symbol;Acc:VGNC:28627]
ENSBTAG00000052589	0	0	0	0	0	0	-	-
ENSBTAG00000020787	14.2049	14.233	14.1938	14.3182	15.0188	15.5598	PIK3R4	phosphoinositide-3-kinase regulatory subunit 4 [Source:VGNC Symbol;Acc:VGNC:32895]
ENSBTAG00000012837	0	0.0107274	0	0	0	0	COL6A6	collagen type VI alpha 6 chain [Source:VGNC Symbol;Acc:VGNC:56214]
ENSBTAG00000049122	0	0	0	0	0	0	COL6A5	collagen type VI alpha 5 chain [Source:NCBI gene;Acc:785805]
ENSBTAG00000006479	15.3755	14.47	13.7677	15.3061	15.4941	16.0615	CAPN7	calpain 7 [Source:VGNC Symbol;Acc:VGNC:26750]
ENSBTAG00000023377	12.3975	12.173	13.5073	10.0846	11.5987	14.1998	SH3BP5	SH3 domain binding protein 5 [Source:VGNC Symbol;Acc:VGNC:34568]
ENSBTAG00000030592	3.54962	0.906759	2.20747	1.8666	2.77829	1.96485	-	ubiquitin-like protein 5 [Source:NCBI gene;Acc:107132228]
ENSBTAG00000023375	15.5206	16.2104	15.532	14.2054	16.0077	13.9355	METTL6	methyltransferase like 6 [Source:VGNC Symbol;Acc:VGNC:31415]
ENSBTAG00000019202	45.6533	40.0573	42.1241	47.1881	44.0058	43.9885	EAF1	ELL associated factor 1 [Source:VGNC Symbol;Acc:VGNC:28294]
ENSBTAG00000051541	0	0.0705575	0.193241	0	0.259424	0.393147	COLQ	collagen like tail subunit of asymmetric acetylcholinesterase [Source:HGNC Symbol;Acc:HGNC:2226]
ENSBTAG00000040193	0	0	0	0	0	0.0372467	COLQ	collagen like tail subunit of asymmetric acetylcholinesterase [Source:VGNC Symbol;Acc:VGNC:27580]
ENSBTAG00000003718	26.1266	26.524	26.5492	28.6313	26.7844	25.8596	HACL1	2-hydroxyacyl-CoA lyase 1 [Source:VGNC Symbol;Acc:VGNC:29740]
ENSBTAG00000019129	8.17588	7.43582	7.59971	7.62298	7.27066	6.74034	BTD	biotinidase [Source:VGNC Symbol;Acc:VGNC:26594]
ENSBTAG00000024815	25.3368	22.1969	26.0567	22.5627	25.2408	24.7521	ANKRD28	ankyrin repeat domain 28 [Source:VGNC Symbol;Acc:VGNC:25920]
ENSBTAG00000048450	0	0	0	0	0	0	bta-mir-2285ao-2	bta-mir-2285ao-2 [Source:miRBase;Acc:MI0038185]
ENSBTAG00000008240	0	0	0.030644	0	0	0.0155862	GALNT15	polypeptide N-acetylgalactosaminyltransferase 15 [Source:VGNC Symbol;Acc:VGNC:29228]
ENSBTAG00000051065	0.090639	0	0	0	0	0.0430047	-	-
ENSBTAG00000003916	14.676	13.1625	14.866	13.0085	13.5636	13.9669	DPH3	diphthamide biosynthesis 3 [Source:VGNC Symbol;Acc:VGNC:53537]
ENSBTAG00000053091	0	0.228232	0	0.469825	1.25874	0.211952	-	-
ENSBTAG00000004891	11.386	12.446	10.3331	10.8145	10.7771	11.8095	OXNAD1	oxidoreductase NAD binding domain containing 1 [Source:VGNC Symbol;Acc:VGNC:32512]
ENSBTAG00000030593	0	0	0	0	0	0	-	raftlin lipid raft linker 1 [Source:NCBI gene;Acc:506782]
ENSBTAG00000051752	0	0	0	0	0	0	-	-
ENSBTAG00000000502	0	0	0	0	0	0	DAZL	deleted in azoospermia like [Source:VGNC Symbol;Acc:VGNC:53530]
ENSBTAG00000054674	0	0	0	0	0	0	U6	U6 spliceosomal RNA [Source:RFAM;Acc:RF00026]
ENSBTAG00000052583	0	0	0	0	0.0350443	0	-	-
ENSBTAG00000009942	2.48521	2.20255	2.83873	3.02714	2.46522	2.41843	PLCL2	phospholipase C like 2 [Source:VGNC Symbol;Acc:VGNC:32992]
ENSBTAG00000054477	0	0	0	0	0	0	U6	U6 spliceosomal RNA [Source:RFAM;Acc:RF00026]
ENSBTAG00000049193	0	0	0	0	0	0	-	-
ENSBTAG00000030581	5.45505	5.48924	5.16605	5.75899	5.39634	5.53069	TBC1D5	TBC1 domain family member 5 [Source:VGNC Symbol;Acc:VGNC:53608]
ENSBTAG00000021158	0	0	0	0	0	0	SATB1	SATB homeobox 1 [Source:VGNC Symbol;Acc:VGNC:34298]
ENSBTAG00000012798	0.554662	0.829896	0.739154	0.833354	0.539567	0.507533	KCNH8	potassium voltage-gated channel subfamily H member 8 [Source:VGNC Symbol;Acc:VGNC:55057]
ENSBTAG00000052043	0	0	0	0	0	0	bta-mir-2285e-1	bta-mir-2285e-1 [Source:miRBase;Acc:MI0021126]
ENSBTAG00000047978	0	0	0	0	0	0	-	-
ENSBTAG00000013806	0.297866	0.398012	0.320608	0.43376	0.236727	0.195682	EFHB	EF-hand domain family member B [Source:VGNC Symbol;Acc:VGNC:28350]
ENSBTAG00000046385	22.016	21.6917	22.5125	19.129	20.8058	20.8142	RAB5A	RAB5A member RAS oncogene family [Source:VGNC Symbol;Acc:VGNC:33658]
ENSBTAG00000004061	0.48643	0.887568	1.26404	0.438503	0.58741	0.692375	PP2D1	protein phosphatase 2C like domain containing 1 [Source:VGNC Symbol;Acc:VGNC:53600]
ENSBTAG00000000746	12.3408	11.7082	12.4026	12.4617	13.0042	13.1382	KAT2B	lysine acetyltransferase 2B [Source:VGNC Symbol;Acc:VGNC:30399]
ENSBTAG00000000752	11.7472	12.7878	12.0432	12.5994	12.8032	12.8027	SGO1	shugoshin 1 [Source:VGNC Symbol;Acc:VGNC:34545]
ENSBTAG00000047076	0	0	0	0	0	0	-	-
ENSBTAG00000049158	1.77481	1.74551	1.65561	2.63657	1.792	1.95783	ZNF596	zinc finger protein 596 [Source:NCBI gene;Acc:511959]
ENSBTAG00000055206	0.36121	0.147635	0.336949	0.683804	0.407116	0.411312	-	-
ENSBTAG00000004538	0	0	0	0	0	0	PRDM9	PR domain containing 9 [Source:NCBI gene;Acc:100190914]
ENSBTAG00000040393	0	0	0	0	0	0	-	aldo-keto reductase family 1 member C1 (dihydrodiol dehydrogenase 1; 20-alpha (3-alpha)-hydroxysteroid dehydrogenase)-like [Source:NCBI gene;Acc:538060]
ENSBTAG00000051758	0	0	0	0	0	0	-	aldo-keto reductase family 1 member C1 (dihydrodiol dehydrogenase 1; 20-alpha (3-alpha)-hydroxysteroid dehydrogenase)-like [Source:NCBI gene;Acc:538060]
ENSBTAG00000048736	4.94016	4.18606	3.82156	5.19566	6.45073	3.54445	-	-
ENSBTAG00000047651	0.434887	0	0	0	0.408464	0	U1	U1 spliceosomal RNA [Source:RFAM;Acc:RF00003]
ENSBTAG00000049102	0	0	0	0	0	0	-	zinc finger BED-type containing 9 [Source:NCBI gene;Acc:104970957]
ENSBTAG00000012023	0	0	0	0	0	0	GPX5	glutathione peroxidase 5 [Source:NCBI gene;Acc:525988]
ENSBTAG00000053325	0	0	0	0	0	0	-	-
ENSBTAG00000049601	0	0	0	0	0	0	-	olfactory receptor 2B11 [Source:NCBI gene;Acc:527195]
ENSBTAG00000037965	0.319035	0.162996	0.0496011	0.22369	0.0998835	0.15137	ZSCAN23	zinc finger and SCAN domain containing 23 [Source:VGNC Symbol;Acc:VGNC:58433]
ENSBTAG00000050787	0	0	0	0	0	0	5S_rRNA	5S ribosomal RNA [Source:RFAM;Acc:RF00001]
ENSBTAG00000012867	5.59748	5.13365	6.18942	5.48493	5.55231	6.08887	TXLNA	taxilin alpha [Source:VGNC Symbol;Acc:VGNC:36530]
ENSBTAG00000002896	21.2553	21.2869	22.5315	20.5764	20.0205	22.2611	KPNA6	karyopherin subunit alpha 6 [Source:VGNC Symbol;Acc:VGNC:30705]
ENSBTAG00000043742	0	0	0	0.46665	1.25023	0.421039	-	-
ENSBTAG00000049543	20.7317	19.8935	21.499	21.5826	24.4142	18.1749	-	-
ENSBTAG00000016954	7.67149	10.1512	8.80217	9.92395	9.54713	8.95397	TMEM39B	transmembrane protein 39B [Source:VGNC Symbol;Acc:VGNC:36083]
ENSBTAG00000012497	94.2165	93.6016	90.2365	96.3079	99.7742	95.3301	KHDRBS1	KH RNA binding domain containing signal transduction associated 1 [Source:VGNC Symbol;Acc:VGNC:30540]
ENSBTAG00000049541	3.08479	2.93617	2.95644	2.71101	2.81798	2.04505	ASMT	acetylserotonin O-methyltransferase [Source:NCBI gene;Acc:281013]
ENSBTAG00000005219	0	0	0	0	0	0	KLHL4	kelch like family member 4 [Source:VGNC Symbol;Acc:VGNC:30664]
ENSBTAG00000050901	0	0	0	0	0	0	-	-
ENSBTAG00000053288	0.0381791	0.156047	0.249303	0.120461	0.215156	0.362289	-	-
ENSBTAG00000054028	0.219259	0.336061	0.204532	0.115299	0.0514842	0.312089	-	-
ENSBTAG00000040386	0	0.0616163	0	0	0	0.0572211	AGTR2	angiotensin II receptor type 2 [Source:VGNC Symbol;Acc:VGNC:25746]
ENSBTAG00000000185	0.0983895	0.12926	0.0917812	0.162608	0.0660082	0.0800263	SLC6A14	solute carrier family 6 member 14 [Source:VGNC Symbol;Acc:VGNC:34917]
ENSBTAG00000049868	0	0	0.337506	0	0	0	CT83	cancer/testis antigen 83 [Source:NCBI gene;Acc:100138847]
ENSBTAG00000000501	9.57901	8.75996	9.64287	9.00104	9.70909	9.5878	KLHL13	kelch like family member 13 [Source:VGNC Symbol;Acc:VGNC:30643]
ENSBTAG00000045525	0	0	0	0	0	0	bta-mir-2285bi-1	bta-mir-2285bi-1 [Source:miRBase;Acc:MI0038213]
ENSBTAG00000046978	0	0	0	0	0.12311	0	-	-
ENSBTAG00000054281	0	0	0	0	0	0	U6	U6 spliceosomal RNA [Source:RFAM;Acc:RF00026]
ENSBTAG00000018697	17.2447	16.0935	17.8705	16.3449	15.9554	18.7582	WDR44	WD repeat domain 44 [Source:VGNC Symbol;Acc:VGNC:36900]
ENSBTAG00000006439	0.478165	0.274834	0.213732	0.429556	0.168417	0.207965	DOCK11	dedicator of cytokinesis 11 [Source:VGNC Symbol;Acc:VGNC:28156]
ENSBTAG00000048038	0	0	0	0	0	0	bta-mir-2284w	bta-mir-2284w [Source:miRBase;Acc:MI0014497]
ENSBTAG00000053537	0.100718	0.0514572	0	0.105927	0	0	-	-
ENSBTAG00000051458	0	0	0	0	0	0	-	-
ENSBTAG00000019338	19.4944	22.1785	21.4659	22.9157	23.9728	22.4876	IL13RA1	interleukin 13 receptor subunit alpha 1 [Source:VGNC Symbol;Acc:VGNC:55053]
ENSBTAG00000043696	0	0.52422	0	0	0	0	-	-
ENSBTAG00000054161	1.13221	0	0	0	1.06341	1.07438	bta-mir-2285ci	bta-mir-2285ci [Source:miRBase;Acc:MI0038397]
ENSBTAG00000035018	0	0	0	0.06771	0	0.030546	ZCCHC12	zinc finger CCHC-type containing 12 [Source:VGNC Symbol;Acc:VGNC:50125]
ENSBTAG00000051018	2.75049	3.5131	3.36755	1.71757	2.9063	2.69156	-	-
ENSBTAG00000002615	3.1652	3.05001	3.94305	4.8248	4.5346	4.71441	LONRF3	LON peptidase N-terminal domain and ring finger 3 [Source:VGNC Symbol;Acc:VGNC:30950]
ENSBTAG00000051093	0	0	0	0	0	0	-	-
ENSBTAG00000019552	20.9678	21.453	22.0619	21.39	20.7479	20.8838	PGRMC1	progesterone receptor membrane component 1 [Source:VGNC Symbol;Acc:VGNC:32801]
ENSBTAG00000019553	0	0	0	0	0	0	-	A-kinase anchor protein 17B [Source:NCBI gene;Acc:536148]
ENSBTAG00000047757	0.206503	0.211007	0.0963167	0	0.0969781	0.0979777	-	-
ENSBTAG00000001007	2.87661	3.50346	2.54787	3.30041	3.3841	3.11569	SLC25A43	solute carrier family 25 member 43 [Source:VGNC Symbol;Acc:VGNC:34768]
ENSBTAG00000046037	197.525	193.022	200.744	184.869	181.964	189.594	SLC25A5	solute carrier family 25 member 5 [Source:VGNC Symbol;Acc:VGNC:49966]
ENSBTAG00000047169	15.8712	16.9408	17.4471	16.7541	17.5115	19.3716	CXHXorf56	chromosome X CXorf56 homolog [Source:VGNC Symbol;Acc:VGNC:52759]
ENSBTAG00000045779	15.3682	14.2817	15.3389	14.478	13.7414	14.1431	UBE2A	ubiquitin conjugating enzyme E2 A [Source:VGNC Symbol;Acc:VGNC:36576]
ENSBTAG00000045744	4.72339	4.37569	4.78332	4.3298	4.31556	5.05765	NKRF	NFKB repressing factor [Source:VGNC Symbol;Acc:VGNC:52805]
ENSBTAG00000004291	9.59801	9.56965	9.17034	9.54075	9.73924	9.4795	SEPTIN6	septin 6 [Source:VGNC Symbol;Acc:VGNC:34457]
ENSBTAG00000042450	0.517071	0	0	0.543813	0	0	-	-
ENSBTAG00000046012	0	0	0	0	0	0	SOWAHD	sosondowah ankyrin repeat domain family member D [Source:VGNC Symbol;Acc:VGNC:35139]
ENSBTAG00000049833	305.276	306.531	292.349	270.696	283.057	270.56	RPL39	ribosomal protein L39 [Source:NCBI gene;Acc:767908]
ENSBTAG00000051595	0	0.87143	3.1822	1.79388	2.40304	0	bta-mir-6119	bta-mir-6119 [Source:miRBase;Acc:MI0021137]
ENSBTAG00000043128	3.92048	3.50523	0.457145	2.57702	0.920568	0.465028	-	small nucleolar RNA H/ACA box 69 [Source:HGNC Symbol;Acc:HGNC:10226]
ENSBTAG00000053038	1.47569	1.50787	1.14714	0.776002	1.61703	2.10046	-	-
ENSBTAG00000035615	21.9679	19.9796	22.1406	20.0069	19.4161	21.74	UPF3B	UPF3B regulator of nonsense mediated mRNA decay [Source:VGNC Symbol;Acc:VGNC:36683]
ENSBTAG00000047098	0.194284	0.595563	0.0604116	0	0.486612	0.122907	-	-
ENSBTAG00000006034	6.10507	6.4479	8.47075	6.20499	6.69785	6.03665	RNF113A	ring finger protein 113A [Source:NCBI gene;Acc:493640]
ENSBTAG00000006033	77.2065	73.342	71.2295	71.0273	71.7187	68.4325	NDUFA1	NADH:ubiquinone oxidoreductase subunit A1 [Source:VGNC Symbol;Acc:VGNC:31944]
ENSBTAG00000010881	0.112253	0	0.418854	0.590292	0.316298	0.213039	AKAP14	A-kinase anchoring protein 14 [Source:VGNC Symbol;Acc:VGNC:25783]
ENSBTAG00000010884	7.04438	7.03535	8.01915	8.12028	7.58827	8.04414	NKAP	NFKB activating protein [Source:VGNC Symbol;Acc:VGNC:32092]
ENSBTAG00000051760	0	0	0	0	0	0	-	Rhox homeobox family member 1-like [Source:NCBI gene;Acc:782892]
ENSBTAG00000006252	0	0	0	0	0	0	-	-
ENSBTAG00000052996	0	0	0	0	0	0	-	-
ENSBTAG00000017184	9.94704	9.35954	11.4472	10.3563	9.47178	10.8975	ZBTB33	zinc finger and BTB domain containing 33 [Source:VGNC Symbol;Acc:VGNC:37073]
ENSBTAG00000017187	0.148795	0.405439	0.185068	0.0521633	0.0931692	0.376518	TMEM255A	transmembrane protein 255A [Source:VGNC Symbol;Acc:VGNC:36064]
ENSBTAG00000008920	0	0.0290226	0.0132477	0	0.0133387	0	ATP1B4	ATPase Na+/K+ transporting family member beta 4 [Source:VGNC Symbol;Acc:VGNC:26288]
ENSBTAG00000007399	33.9378	33.4644	34.4866	33.5476	31.7576	33.6494	LAMP2	lysosomal associated membrane protein 2 [Source:VGNC Symbol;Acc:VGNC:30776]
ENSBTAG00000018569	11.8772	11.3566	11.1625	12.3444	12.5888	13.0444	CUL4B	cullin 4B [Source:VGNC Symbol;Acc:VGNC:27833]
ENSBTAG00000052761	0	0	0	0	0	0	-	-
ENSBTAG00000034992	10.604	10.5306	8.97806	10.6149	10.5597	9.61782	MCTS1	MCTS1 re-initiation and release factor [Source:VGNC Symbol;Acc:VGNC:56930]
ENSBTAG00000021410	14.25	17.0762	16.5919	14.2212	15.9243	15.1672	C1GALT1C1	C1GALT1 specific chaperone 1 [Source:NCBI gene;Acc:531644]
ENSBTAG00000038497	0	0	0.0381428	0	0	0	-	cancer/testis antigen 47B-like [Source:NCBI gene;Acc:112445055]
ENSBTAG00000049471	0	0	0	0	0	0	CT47B1	cancer/testis antigen family 147 member B1 [Source:NCBI gene;Acc:787180]
ENSBTAG00000050820	0	0	0	0	0	0	bta-mir-2285bj-1	bta-mir-2285bj-1 [Source:miRBase;Acc:MI0038215]
ENSBTAG00000011833	6.68953	6.3496	6.55998	7.67509	7.24891	7.60692	GRIA3	glutamate ionotropic receptor AMPA type subunit 3 [Source:VGNC Symbol;Acc:VGNC:29640]
ENSBTAG00000008388	31.2802	30.5776	35.4877	32.9556	31.8483	33.8394	THOC2	THO complex 2 [Source:NCBI gene;Acc:507738]
ENSBTAG00000051114	1.84116	0	4.00749	0.64546	1.72929	0	U6	U6 spliceosomal RNA [Source:RFAM;Acc:RF00026]
ENSBTAG00000040350	9.49042	7.30358	10.6816	10.9869	10.3283	11.6144	XIAP	X-linked inhibitor of apoptosis [Source:NCBI gene;Acc:281647]
ENSBTAG00000043402	0	0	0.464071	0	0.467258	0	-	-
ENSBTAG00000053617	0	0	0	0	0	0	-	-
ENSBTAG00000009121	35.177	31.3777	37.2462	35.4676	36.3202	40.7808	STAG2	stromal antigen 2 [Source:VGNC Symbol;Acc:VGNC:35354]
ENSBTAG00000052925	0	0	0	0	0	0	-	-
ENSBTAG00000045715	0	0	0.0333646	0.0376167	0	0	-	-
ENSBTAG00000026067	0	0	0	0	0	0	SH2D1A	SH2 domain containing 1A [Source:VGNC Symbol;Acc:VGNC:56954]
ENSBTAG00000018819	0.137312	0.200439	0.164687	0.206306	0.196525	0.223369	TENM1	teneurin transmembrane protein 1 [Source:VGNC Symbol;Acc:VGNC:35741]
ENSBTAG00000053513	0	0	0	0	0	0	bta-mir-2285g-3	bta-mir-2285g-3 [Source:miRBase;Acc:MI0025185]
ENSBTAG00000044803	0	0	0	0	0	0	bta-mir-2483	bta-mir-2483 [Source:miRBase;Acc:MI0011545]
ENSBTAG00000046796	0	0	0	0	0	0	-	-
ENSBTAG00000022399	0	0	0	0	0	0	-	DDB1 and CUL4 associated factor 12 like 2 [Source:NCBI gene;Acc:616656]
ENSBTAG00000054321	0	0	0	0	0	0	-	-
ENSBTAG00000054511	0	0	0	0	0	0	-	-
ENSBTAG00000008763	0	0	0	0	0	0	PRR32	proline rich 32 [Source:VGNC Symbol;Acc:VGNC:33398]
ENSBTAG00000043523	0	0	0	0	0	0	7SK	7SK RNA [Source:RFAM;Acc:RF00100]
ENSBTAG00000000154	0.0392986	0.0401557	0	0.123993	0	0.0372913	-	-
ENSBTAG00000047701	0	0	0	0	0	0	ACTRT1	actin related protein T1 [Source:VGNC Symbol;Acc:VGNC:56518]
ENSBTAG00000002292	3.15533	2.65518	3.4282	3.02571	2.99848	3.3288	SMARCA1	SWI/SNF related matrix associated actin dependent regulator of chromatin subfamily a member 1 [Source:VGNC Symbol;Acc:VGNC:34985]
ENSBTAG00000044746	0	0	0	0	0	0.877659	-	-
ENSBTAG00000018247	10.8052	12.1279	12.6551	12.6337	11.2713	11.966	OCRL	OCRL inositol polyphosphate-5-phosphatase [Source:VGNC Symbol;Acc:VGNC:32398]
ENSBTAG00000053073	0.670081	0	1.25015	0.939649	0.839157	1.05976	-	-
ENSBTAG00000049022	2.11832	0	0	4.45576	1.98961	2.01012	bta-mir-12048	bta-mir-12048 [Source:miRBase;Acc:MI0038477]
ENSBTAG00000019993	0.097575	0	0	0.102621	0.0916464	0	APLN	apelin [Source:VGNC Symbol;Acc:VGNC:26017]
ENSBTAG00000010345	0.0113201	0.011567	0	0.0238111	0	0.0107419	XPNPEP2	X-prolyl aminopeptidase 2 [Source:VGNC Symbol;Acc:VGNC:36995]
ENSBTAG00000026011	0	0	0	0	0	0	-	-
ENSBTAG00000002041	0	0	0	0	0	0.0193101	SASH3	SAM and SH3 domain containing 3 [Source:VGNC Symbol;Acc:VGNC:34294]
ENSBTAG00000015354	23.6068	22.7999	24.0123	22.9458	23.0432	24.7332	ZDHHC9	zinc finger DHHC-type containing 9 [Source:VGNC Symbol;Acc:VGNC:37146]
ENSBTAG00000046395	0	0	0	0	0	0	-	-
ENSBTAG00000013671	58.6516	57.541	59.3181	59.7172	59.0664	57.5546	UTP14A	Bos taurus UTP14 U3 small nucleolar ribonucleoprotein homolog A-like (LOC505600) mRNA. [Source:RefSeq mRNA;Acc:NM_001100302]
ENSBTAG00000004962	1.77216	1.83811	1.75282	1.48918	1.43865	1.67319	BCORL1	BCL6 corepressor like 1 [Source:VGNC Symbol;Acc:VGNC:26455]
ENSBTAG00000019061	5.33851	5.44015	5.4658	5.84284	5.58486	6.09547	ELF4	E74 like ETS transcription factor 4 [Source:VGNC Symbol;Acc:VGNC:28429]
ENSBTAG00000006838	71.4216	69.1398	69.6642	70.8858	67.5508	68.2471	AIFM1	apoptosis inducing factor mitochondria associated 1 [Source:VGNC Symbol;Acc:VGNC:25761]
ENSBTAG00000034712	0.822392	0.168065	0.575367	0.605447	0.540697	0.507251	RAB33A	RAB33A member RAS oncogene family [Source:VGNC Symbol;Acc:VGNC:33642]
ENSBTAG00000019885	3.97107	4.2886	4.21634	3.97272	4.6395	3.89078	ZNF280C	zinc finger protein 280C [Source:VGNC Symbol;Acc:VGNC:37238]
ENSBTAG00000016263	2.5096	2.56434	2.61974	3.04787	2.49743	2.21132	SLC25A14	solute carrier family 25 member 14 [Source:VGNC Symbol;Acc:VGNC:34745]
ENSBTAG00000051880	10.2506	9.71043	12.2515	7.29947	10.0289	10.7403	-	-
ENSBTAG00000052042	3.40792	3.88404	4.03492	5.37626	3.81641	4.22888	-	-
ENSBTAG00000014770	0	0	0	0.0685161	0.183566	0	GPR119	G protein-coupled receptor 119 [Source:VGNC Symbol;Acc:VGNC:29546]
ENSBTAG00000014771	9.95069	11.1104	9.12868	8.698	9.46988	9.4737	RBMX2	RNA binding motif protein X-linked 2 [Source:NCBI gene;Acc:613705]
ENSBTAG00000048581	0.0811718	0.165884	0.15144	0.113826	0.101653	0.154051	-	-
ENSBTAG00000049641	4.15862	4.7046	5.00747	4.97619	4.82264	4.79182	ENOX2	ecto-NOX disulfide-thiol exchanger 2 [Source:NCBI gene;Acc:100848511]
ENSBTAG00000021189	0	0	0	0	0	0	ARHGAP36	Rho GTPase activating protein 36 [Source:VGNC Symbol;Acc:VGNC:26093]
ENSBTAG00000047994	0	0	0	0	0	0	-	-
ENSBTAG00000051885	0	0	0	0	0	0	U6	U6 spliceosomal RNA [Source:RFAM;Acc:RF00026]
ENSBTAG00000046476	0	0	0	0	0	0	IGSF1	immunoglobulin superfamily member 1 [Source:VGNC Symbol;Acc:VGNC:56923]
ENSBTAG00000054512	0	0	0	0	0	0	IGSF1	immunoglobulin superfamily member 1 [Source:NCBI gene;Acc:100125775]
ENSBTAG00000048126	0	0	0	0	0	0	-	histone H2A-Bbd (H2A Barr body-deficient)-like [Source:NCBI gene;Acc:528006]
ENSBTAG00000051996	0	0	0	0	0	0	-	-
ENSBTAG00000054675	0	2.9174	3.32921	0.750698	3.35207	2.03197	-	-
ENSBTAG00000049858	0	0	0	0	0	0	U6	U6 spliceosomal RNA [Source:RFAM;Acc:RF00026]
ENSBTAG00000024210	0	0	0	0	0	0	-	olfactory receptor 1468 [Source:NCBI gene;Acc:528106]
ENSBTAG00000044767	0	0	0	0	0	0	Vault	Vault RNA [Source:RFAM;Acc:RF00006]
ENSBTAG00000007647	0	0	0	0	0	0	OR13H1	olfactory receptor family 13 subfamily H member 1 [Source:NCBI gene;Acc:786155]
ENSBTAG00000051508	0.539526	0.236268	0.683034	0.851144	0.579137	0.621675	-	-
ENSBTAG00000019652	7.84653	7.87448	8.11828	7.61377	8.07166	8.81966	STK26	serine/threonine kinase 26 [Source:VGNC Symbol;Acc:VGNC:35392]
ENSBTAG00000007344	0.0612289	0	0	0	0	0	FRMD7	FERM domain containing 7 [Source:VGNC Symbol;Acc:VGNC:29118]
ENSBTAG00000004131	18.6057	19.4831	18.2978	20.827	20.1846	20.8853	RAP2C	RAP2C member of RAS oncogene family [Source:VGNC Symbol;Acc:VGNC:33721]
ENSBTAG00000014088	1.34783	1.15145	1.71076	1.3943	1.82627	2.26443	MBNL3	muscleblind like splicing regulator 3 [Source:VGNC Symbol;Acc:VGNC:31285]
ENSBTAG00000042799	0	0	0	0	0	0	U6	U6 spliceosomal RNA [Source:RFAM;Acc:RF00026]
ENSBTAG00000049807	2.59825	1.78206	3.05457	2.35829	3.30955	2.60063	HS6ST2	heparan sulfate 6-O-sulfotransferase 2 [Source:NCBI gene;Acc:517768]
ENSBTAG00000021344	0	0	0	0	0	0	USP26	ubiquitin specific peptidase 26 [Source:VGNC Symbol;Acc:VGNC:36719]
ENSBTAG00000026063	0	0	0	0	0	0	-	-
ENSBTAG00000020644	4.51095	3.78812	4.18379	4.63518	5.4787	4.37894	GPC4	glypican 4 [Source:VGNC Symbol;Acc:VGNC:29526]
ENSBTAG00000036908	0	0	0	0	0	0	5S_rRNA	5S ribosomal RNA [Source:RFAM;Acc:RF00001]
ENSBTAG00000020406	0	0	0	0	0	0	GPC3	glypican 3 [Source:VGNC Symbol;Acc:VGNC:29525]
ENSBTAG00000054781	0	0	0	0	0	0	U6	U6 spliceosomal RNA [Source:RFAM;Acc:RF00026]
ENSBTAG00000030507	0	0	0	0	0	0	-	ferritin light chain [Source:NCBI gene;Acc:783993]
ENSBTAG00000053184	0	0	0	0	0	0	Metazoa_SRP	Metazoan signal recognition particle RNA [Source:RFAM;Acc:RF00017]
ENSBTAG00000029978	0	0	0	0	0	0	MIR363	microRNA 363 [Source:HGNC Symbol;Acc:HGNC:32023]
ENSBTAG00000030059	0	0	0	0	0	0	bta-mir-92a-2	bta-mir-92a-2 [Source:miRBase;Acc:MI0005024]
ENSBTAG00000029785	0	0	0	0	0	0	bta-mir-19b-2	bta-mir-19b-2 [Source:miRBase;Acc:MI0012209]
ENSBTAG00000029910	0	0	0	0	0	0	bta-mir-20b	bta-mir-20b [Source:miRBase;Acc:MI0005015]
ENSBTAG00000029973	0	0	0	0	0	0	bta-mir-18b	bta-mir-18b [Source:miRBase;Acc:MI0004732]
ENSBTAG00000029781	0	0	0	0	0	0	bta-mir-106a	bta-mir-106a [Source:miRBase;Acc:MI0005005]
ENSBTAG00000036349	1.60292	2.53607	1.8329	1.79458	2.13688	1.91357	CCDC160	coiled-coil domain containing 160 [Source:VGNC Symbol;Acc:VGNC:26864]
ENSBTAG00000015196	10.1051	8.85477	9.9858	11.7945	10.674	12.3205	PHF6	PHD finger protein 6 [Source:NCBI gene;Acc:518186]
ENSBTAG00000052441	0	0.627104	0	0	0	0	U6	U6 spliceosomal RNA [Source:RFAM;Acc:RF00026]
ENSBTAG00000014685	71.9325	74.1711	68.2903	69.7154	72.6248	71.2651	HPRT1	hypoxanthine phosphoribosyltransferase 1 [Source:NCBI gene;Acc:281229]
ENSBTAG00000043695	0.763581	3.12094	0	1.60614	1.43437	2.89832	bta-mir-450b	bta-mir-450b [Source:miRBase;Acc:MI0021121]
ENSBTAG00000029807	0	0.818294	0	0.842247	0	0.759924	bta-mir-450a-1	bta-mir-450a-1 [Source:miRBase;Acc:MI0012213]
ENSBTAG00000029885	0	2.18805	0.665841	3.00279	0.670413	0.677324	bta-mir-450a-2	bta-mir-450a-2 [Source:miRBase;Acc:MI0005048]
ENSBTAG00000030024	0.602459	0	0	0	1.69756	1.14337	MIR542	microRNA 542 [Source:HGNC Symbol;Acc:HGNC:32534]
ENSBTAG00000030084	0	0	0	0	0	0	bta-mir-503	bta-mir-503 [Source:miRBase;Acc:MI0022315]
ENSBTAG00000036419	0	0	0	0	0	0	bta-mir-424	bta-mir-424 [Source:miRBase;Acc:MI0012212]
ENSBTAG00000006293	0	0	0	0	0	0	PLAC1	placenta enriched 1 [Source:VGNC Symbol;Acc:VGNC:32968]
ENSBTAG00000001886	26.6427	27.2022	26.0339	29.2186	31.9386	29.5655	FAM122B	family with sequence similarity 122B [Source:VGNC Symbol;Acc:VGNC:50154]
ENSBTAG00000044891	1.87623	0.479287	4.37553	2.9599	3.0839	3.56079	-	-
ENSBTAG00000045425	0	0	0	0	0	0	-	-
ENSBTAG00000042714	0	0	0	0	0	0	U6	U6 spliceosomal RNA [Source:RFAM;Acc:RF00026]
ENSBTAG00000053525	0.297814	0.253591	0.231509	0.156608	0.466198	0.471004	-	-
ENSBTAG00000050804	0	0.135556	0	0	0	0	-	-
ENSBTAG00000013922	3.95796	5.0923	4.63662	5.29668	5.01427	4.21747	MOSPD1	motile sperm domain containing 1 [Source:VGNC Symbol;Acc:VGNC:31564]
ENSBTAG00000048173	0	0	0	0	0	0	SMIM10	small integral membrane protein 10 [Source:NCBI gene;Acc:100302527]
ENSBTAG00000054025	0	0	0	0	0	0	-	-
ENSBTAG00000039890	5.62295	5.33518	4.77695	4.54092	5.18699	4.66877	-	-
ENSBTAG00000052285	0	0	0	0	0	0	-	-
ENSBTAG00000049298	0	0	0	0	0	0	-	-
ENSBTAG00000019546	0	0	0	0	0	0	-	cancer/testis antigen 55 [Source:NCBI gene;Acc:615884]
ENSBTAG00000047954	4.52478	4.9828	5.16128	5.54782	5.41692	4.62737	ZNF75D	zinc finger protein 75D [Source:NCBI gene;Acc:100125581]
ENSBTAG00000048653	0	0	0	0	0	0	-	-
ENSBTAG00000018090	0.193283	0.0987493	0	0.10164	0.272309	0.137558	ZNF449	zinc finger protein 449 [Source:VGNC Symbol;Acc:VGNC:37278]
ENSBTAG00000050385	1.18561	1.27204	1.43777	1.2781	1.16925	0.900041	-	zinc finger protein 75D-like [Source:NCBI gene;Acc:101902838]
ENSBTAG00000047939	1.89567	2.73169	2.08574	2.04483	2.00876	2.62908	ZNF75D	zinc finger protein 75D [Source:NCBI gene;Acc:614260]
ENSBTAG00000049183	0	0.33889	0.309381	0.348809	0.311505	0	-	-
ENSBTAG00000045569	0	0	0	0	0	0	-	-
ENSBTAG00000049802	0.537335	0.491259	0.580389	0.327178	0.265625	0.590398	-	-
ENSBTAG00000052733	0.291858	0	0.136128	0.306952	0.137062	0	-	membrane magnesium transporter 1-like [Source:NCBI gene;Acc:112445176]
ENSBTAG00000054899	0.456028	1.46449	0.516556	0.376838	0	0.525464	-	sodium/hydrogen exchanger 6-like [Source:NCBI gene;Acc:112445029]
ENSBTAG00000050158	4.09385	3.36691	4.03622	4.20056	2.78223	3.63208	-	-
ENSBTAG00000014170	4.14828	3.88685	4.59978	4.32989	4.39612	5.27328	MAP7D3	MAP7 domain containing 3 [Source:VGNC Symbol;Acc:VGNC:56929]
ENSBTAG00000005616	0	0	0	0	0	0	BRS3	bombesin receptor subtype 3 [Source:VGNC Symbol;Acc:VGNC:26574]
ENSBTAG00000054942	6.26631	5.46686	5.38395	5.83886	5.48976	2.15595	-	HIV Tat-specific factor 1-like [Source:NCBI gene;Acc:112445002]
ENSBTAG00000017843	0	0	0	0	0	0	CD40LG	CD40 ligand [Source:VGNC Symbol;Acc:VGNC:27034]
ENSBTAG00000017850	2.15577	1.50382	2.10766	2.13646	2.10266	1.6916	ARHGEF6	Rac/Cdc42 guanine nucleotide exchange factor 6 [Source:VGNC Symbol;Acc:VGNC:26120]
ENSBTAG00000042185	0	0	0	0	0	0	-	-
ENSBTAG00000049141	0	0	0	0	0	0	bta-mir-2484	bta-mir-2484 [Source:miRBase;Acc:MI0011546]
ENSBTAG00000022373	0	0.037974	0.104002	0.0781712	0.069811	0.141061	-	-
ENSBTAG00000039388	0.0868624	0.0887568	0.0810283	0.274064	0.530301	0.412128	GPR101	G protein-coupled receptor 101 [Source:VGNC Symbol;Acc:VGNC:29543]
ENSBTAG00000050383	0	0	0	0	0	0	-	-
ENSBTAG00000042114	0	0	0	0	0	0	-	-
ENSBTAG00000051480	3.2529	2.0774	3.09764	2.42331	3.18256	2.70091	FGF13	fibroblast growth factor 13-like [Source:NCBI gene;Acc:112445031]
ENSBTAG00000029864	0	0	0	0	0	0	-	-
ENSBTAG00000019221	0	0	0	0	0	0	-	RNA polymerase II subunit A C-terminal domain phosphatase SSU72 [Source:NCBI gene;Acc:617499]
ENSBTAG00000000567	0	0	0	0	0	0	-	-
ENSBTAG00000052795	0	0	0	0	0	0	-	-
ENSBTAG00000004007	0	0.0151365	0	0	0	0	MCF2	MCF.2 cell line derived transforming sequence [Source:VGNC Symbol;Acc:VGNC:31301]
ENSBTAG00000055076	0	0	0	0	0	0	bta-mir-2285cj	bta-mir-2285cj [Source:miRBase;Acc:MI0038399]
ENSBTAG00000016484	4.31895	4.15355	4.67803	4.89084	4.38853	5.07315	ATP11C	ATPase phospholipid transporting 11C [Source:VGNC Symbol;Acc:VGNC:26275]
ENSBTAG00000029950	0	0	0	0	0	0	bta-mir-505	bta-mir-505 [Source:miRBase;Acc:MI0009856]
ENSBTAG00000051471	0	0	0	0	0	0	-	-
ENSBTAG00000047089	92.8016	98.5533	95.9274	97.3614	89.9471	90.4415	-	-
ENSBTAG00000047819	0	0	0	0	0	0	-	uncharacterized protein CXorf66 homolog [Source:NCBI gene;Acc:107131211]
ENSBTAG00000036144	0	0	0	0	0	0	-	Uncharacterized protein CXorf66 homolog [Source:UniProtKB/Swiss-Prot;Acc:Q2YDJ5]
ENSBTAG00000051732	0.410425	0.34948	0.350954	0.503593	0.385488	0.259641	-	-
ENSBTAG00000055177	0	0	0	0	0	0	-	-
ENSBTAG00000018098	0	0	0	0	0	0	-	protein LDOC1 [Source:NCBI gene;Acc:112445078]
ENSBTAG00000052701	0	0	0	0	0	0	-	-
ENSBTAG00000050218	0	0	0	0	0	0	-	-
ENSBTAG00000049311	0	0	0	0	0	0	-	-
ENSBTAG00000043188	0	0	0	0	0	0	U6	U6 spliceosomal RNA [Source:RFAM;Acc:RF00026]
ENSBTAG00000011780	0	0	0	0	0	0	SLITRK4	SLIT and NTRK like family member 4 [Source:VGNC Symbol;Acc:VGNC:34965]
ENSBTAG00000000997	0	0	0	0	0	0	-	-
ENSBTAG00000019009	0	0	0	0	0	0	-	-
ENSBTAG00000045940	0	0	0	0	0	0	MGC148328	Bos taurus uncharacterized LOC783058 (MGC148328) mRNA. [Source:RefSeq mRNA;Acc:NM_001080346]
ENSBTAG00000054420	0	0	0	0	0	0	U6	U6 spliceosomal RNA [Source:RFAM;Acc:RF00026]
ENSBTAG00000039377	0	0	0	0	0	0	SLITRK2	SLIT and NTRK like family member 2 [Source:VGNC Symbol;Acc:VGNC:34963]
ENSBTAG00000055043	0	0	0	0	0	0	-	-
ENSBTAG00000045394	0	0	0	0	0	0.187129	RNaseP_nuc	Nuclear RNase P [Source:RFAM;Acc:RF00009]
ENSBTAG00000016940	0	0	0	0	0	0	-	-
ENSBTAG00000045773	0	0	0	0	0	0	-	uncharacterized LOC781895 [Source:NCBI gene;Acc:781895]
ENSBTAG00000051571	0	0	0	0	0	0	bta-mir-507b	bta-mir-507b [Source:miRBase;Acc:MI0038470]
ENSBTAG00000049708	0	0	0	0	0	0	bta-mir-507	bta-mir-507 [Source:miRBase;Acc:MI0032920]
ENSBTAG00000043320	0	0	0	0	0	0	U6	U6 spliceosomal RNA [Source:RFAM;Acc:RF00026]
ENSBTAG00000052973	0	0	0	0	0	0	-	-
ENSBTAG00000012552	21.8771	20.665	23.3721	23.3756	24.3779	25.5356	FMR1	FMRP translational regulator 1 [Source:VGNC Symbol;Acc:VGNC:29055]
ENSBTAG00000054960	0	0	0	0	0	0	-	-
ENSBTAG00000054192	0	0	0	0	0	0	-	-
ENSBTAG00000034045	0	0	0	0	0.059022	0	FMR1NB	FMR1 neighbor [Source:VGNC Symbol;Acc:VGNC:50556]
ENSBTAG00000020750	2.5777	2.67431	2.79549	2.73596	2.97065	2.8362	AFF2	AF4/FMR2 family member 2 [Source:VGNC Symbol;Acc:VGNC:25711]
ENSBTAG00000018311	0	0	0	0	0	0	-	-
ENSBTAG00000011056	16.1437	12.8093	17.473	14.794	17.0453	17.2902	IDS	iduronate 2-sulfatase [Source:NCBI gene;Acc:541272]
ENSBTAG00000049027	0	0	0	0	0	0	-	chromosome X CXorf40A homolog [Source:NCBI gene;Acc:617197]
ENSBTAG00000050778	0	0	0	0	0	0	-	melanoma-associated antigen 10-like [Source:NCBI gene;Acc:107132001]
ENSBTAG00000006818	6.11077	6.59352	6.27463	5.51555	5.86798	6.3612	TMEM185A	transmembrane protein 185A [Source:VGNC Symbol;Acc:VGNC:36011]
ENSBTAG00000046565	0	0	0	0	0	0	-	melanoma-associated antigen 10 [Source:NCBI gene;Acc:100298021]
ENSBTAG00000050724	0	0	0	0	0	0	-	melanoma-associated antigen 10 [Source:NCBI gene;Acc:785841]
ENSBTAG00000048623	0	0	0	0	0	0	-	melanoma-associated antigen 10 [Source:NCBI gene;Acc:617695]
ENSBTAG00000055194	0	0	0	0	0	0	-	melanoma-associated antigen 10-like [Source:NCBI gene;Acc:787822]
ENSBTAG00000048505	0	0	0	0	0	0	-	melanoma-associated antigen 10-like [Source:NCBI gene;Acc:112445079]
ENSBTAG00000053064	0	0	0	0	0	0	-	-
ENSBTAG00000055100	0	0	0	0	0	0	-	melanoma-associated antigen 9-like [Source:NCBI gene;Acc:508820]
ENSBTAG00000021713	1.0664	0.711147	0.785351	1.32226	1.14921	1.1078	MAMLD1	mastermind like domain containing 1 [Source:VGNC Symbol;Acc:VGNC:56928]
ENSBTAG00000014138	2.5981	2.86638	3.53003	2.71267	2.54634	3.25147	MTM1	myotubularin 1 [Source:VGNC Symbol;Acc:VGNC:31735]
ENSBTAG00000009657	6.03355	6.44734	6.06431	6.3456	5.74677	6.33016	MTMR1	myotubularin related protein 1 [Source:VGNC Symbol;Acc:VGNC:31736]
ENSBTAG00000052670	4.88967	5.10769	4.90989	3.7996	4.59258	5.37876	CD99L2	CD99 molecule like 2 [Source:NCBI gene;Acc:613644]
ENSBTAG00000005150	21.3586	22.4415	19.924	21.597	23.5676	22.508	HMGB3	high mobility group box 3 [Source:NCBI gene;Acc:613729]
ENSBTAG00000005950	0	0	0	0	0	0	GPR50	G protein-coupled receptor 50 [Source:VGNC Symbol;Acc:VGNC:29589]
ENSBTAG00000006296	24.7256	24.5545	25.7577	26.672	26.403	27.5644	VMA21	vacuolar ATPase assembly factor VMA21 [Source:VGNC Symbol;Acc:VGNC:36804]
ENSBTAG00000049423	0	0	0	0	0	0	U6	U6 spliceosomal RNA [Source:RFAM;Acc:RF00026]
ENSBTAG00000050658	0	0	0	0	0	0	-	-
ENSBTAG00000054065	0	0	0	0	0	0	-	-
ENSBTAG00000050821	0	0	0	0	0	0	-	-
ENSBTAG00000009775	0	0	0	0	0	0	PRRG3	proline rich and Gla domain 3 [Source:VGNC Symbol;Acc:VGNC:33408]
ENSBTAG00000006820	0	0	0	0	0	0	FATE1	fetal and adult testis expressed 1 [Source:VGNC Symbol;Acc:VGNC:28878]
ENSBTAG00000020725	0	0	0	0	0	0	CNGA2	cyclic nucleotide gated channel subunit alpha 2 [Source:VGNC Symbol;Acc:VGNC:27498]
ENSBTAG00000013548	2.55657	1.83511	2.42428	1.97771	2.63938	2.56633	GABRE	gamma-aminobutyric acid type A receptor epsilon subunit [Source:VGNC Symbol;Acc:VGNC:29199]
ENSBTAG00000048241	2.70796	6.91754	6.94672	7.83202	4.45099	7.70892	bta-mir-3431	bta-mir-3431 [Source:miRBase;Acc:MI0014498]
ENSBTAG00000029818	4.8643	2.48519	4.53759	1.70529	1.52291	5.38514	bta-mir-224	bta-mir-224 [Source:miRBase;Acc:MI0009783]
ENSBTAG00000029889	2.31769	0	0	0.81252	2.9025	0	bta-mir-452	bta-mir-452 [Source:miRBase;Acc:MI0009838]
ENSBTAG00000012748	0.244119	0	0.455445	0.684651	0.0764288	0.23165	-	-
ENSBTAG00000006691	0	0	0	0	0	0	GABRA3	gamma-aminobutyric acid type A receptor alpha3 subunit [Source:VGNC Symbol;Acc:VGNC:29192]
ENSBTAG00000029875	0	0	0	0	0	0	bta-mir-105a	bta-mir-105a [Source:miRBase;Acc:MI0009723]
ENSBTAG00000030104	0	0	0	0	0	0	bta-mir-767	bta-mir-767 [Source:miRBase;Acc:MI0009897]
ENSBTAG00000030106	0	0	0	0	0	0	bta-mir-105b	bta-mir-105b [Source:miRBase;Acc:MI0009722]
ENSBTAG00000048998	0	0	0	0	0	0	-	-
ENSBTAG00000013002	0	0	0	0	0	0	GABRQ	gamma-aminobutyric acid type A receptor theta subunit [Source:VGNC Symbol;Acc:VGNC:29202]
ENSBTAG00000050384	0	0	0	0	0	0	-	-
ENSBTAG00000007844	31.1509	33.5209	35.1259	30.8419	34.724	32.3209	CETN2	centrin 2 [Source:VGNC Symbol;Acc:VGNC:27234]
ENSBTAG00000009231	22.4937	21.0158	23.2556	19.3368	20.1957	21.9899	NSDHL	NAD(P) dependent steroid dehydrogenase-like [Source:VGNC Symbol;Acc:VGNC:56932]
ENSBTAG00000005776	0.048661	0	0.068089	0	0	0.0461755	ZNF185	zinc finger protein 185 with LIM domain [Source:VGNC Symbol;Acc:VGNC:37219]
ENSBTAG00000048506	0.0932784	0.0953127	0	0.147154	0.131416	0.154899	-	-
ENSBTAG00000049615	11.5207	10.1533	8.59753	12.5709	12.5791	9.97567	VAMP7	vesicle associated membrane protein 7 [Source:NCBI gene;Acc:613984]
ENSBTAG00000010245	0.227225	0.309574	0.141309	0.159318	0.0711396	0.215619	SPRY3	sprouty RTK signaling antagonist 3 [Source:VGNC Symbol;Acc:VGNC:35243]
ENSBTAG00000011648	7.29147	6.03353	7.34421	7.9979	9.03323	7.6831	TMLHE	trimethyllysine hydroxylase epsilon [Source:VGNC Symbol;Acc:VGNC:36134]
ENSBTAG00000052777	0	0	0.0812432	0	0	0	-	-
ENSBTAG00000010948	0.323829	0.141811	0.172617	0.170289	0.217253	0.153644	CLIC2	chloride intracellular channel 2 [Source:VGNC Symbol;Acc:VGNC:27440]
ENSBTAG00000053554	0	0	0.0618762	0	0.0623011	0	-	-
ENSBTAG00000023978	1.53402	0.904315	0.605419	1.48926	1.10832	0.503885	-	-
ENSBTAG00000019779	0.248339	0.181254	0	0.858172	0.633108	0.100995	RAB39B	RAB39B member RAS oncogene family [Source:VGNC Symbol;Acc:VGNC:33648]
ENSBTAG00000052586	48.3217	43.7487	51.7542	61.2456	51.7216	57.4802	-	-
ENSBTAG00000017265	46.5908	51.1794	52.0404	48.281	46.1871	45.0765	VBP1	VHL binding protein 1 [Source:VGNC Symbol;Acc:VGNC:36777]
ENSBTAG00000011144	0	0	0	0	0	0	-	-
ENSBTAG00000007817	13.8666	12.2341	11.4537	10.9218	15.147	12.4048	BRCC3	BRCA1/BRCA2-containing complex subunit 3 [Source:VGNC Symbol;Acc:VGNC:26555]
ENSBTAG00000007813	3.60584	4.32218	3.75177	2.84425	3.32163	2.89526	CMC4	C-X9-C motif containing 4 [Source:VGNC Symbol;Acc:VGNC:27479]
ENSBTAG00000045697	3.79694	3.7681	3.28711	3.50492	4.0024	4.25102	MTCP1	mature T cell proliferation 1 [Source:VGNC Symbol;Acc:VGNC:50220]
ENSBTAG00000016977	24.1522	25.6795	23.0172	25.5387	25.9342	27.0687	FUNDC2	FUN14 domain containing 2 [Source:VGNC Symbol;Acc:VGNC:29144]
ENSBTAG00000010726	0.559857	0.546829	0.491534	0.51954	0.587704	0.679702	F8	coagulation factor VIII [Source:VGNC Symbol;Acc:VGNC:28690]
ENSBTAG00000042692	0	0	0	0	0	0	-	-
ENSBTAG00000033167	1.08874	0.995377	1.17597	1.38611	1.34551	1.14188	-	coagulation factor VIII associated 1 [Source:NCBI gene;Acc:101902099]
ENSBTAG00000054473	0	0	0	0	0	0	-	-
ENSBTAG00000013046	12.5932	14.3716	12.5125	13.0415	13.4368	12.4078	MPP1	membrane palmitoylated protein 1 [Source:VGNC Symbol;Acc:VGNC:31582]
ENSBTAG00000013045	43.2894	42.6107	41.6164	38.923	40.3879	43.7498	DKC1	dyskerin pseudouridine synthase 1 [Source:VGNC Symbol;Acc:VGNC:28078]
ENSBTAG00000042370	1.00256	1.53664	2.33807	1.05442	0.470825	1.42703	SNORA56	small nucleolar RNA H/ACA box 56 [Source:HGNC Symbol;Acc:HGNC:32650]
ENSBTAG00000049272	0	0	0	0	0	0	bta-mir-664a	bta-mir-664a [Source:miRBase;Acc:MI0011547]
ENSBTAG00000043347	0.994969	0	0.464071	1.04643	0	0	-	small nucleolar RNA H/ACA box 36A [Source:HGNC Symbol;Acc:HGNC:32628]
ENSBTAG00000013044	0	0	0	0	0	0	GAB3	GRB2 associated binding protein 3 [Source:VGNC Symbol;Acc:VGNC:29184]
ENSBTAG00000023820	0	0	0	0	0	0	-	-
ENSBTAG00000051663	0	0	0	0	0	0	-	-
ENSBTAG00000020185	0	0	0	0	0	0	-	zinc finger protein 275 [Source:NCBI gene;Acc:532314]
ENSBTAG00000047917	0	0	0	0	0	0	-	PNMA family member 6E [Source:NCBI gene;Acc:112445121]
ENSBTAG00000050830	0	0	0	0	0	0	-	-
ENSBTAG00000014095	21.8571	22.6796	18.1336	19.9361	19.3028	18.6299	HAUS7	HAUS augmin like complex subunit 7 [Source:VGNC Symbol;Acc:VGNC:29762]
ENSBTAG00000005250	0.0290695	0	0.027117	0	0.109213	0	BGN	biglycan [Source:VGNC Symbol;Acc:VGNC:26481]
ENSBTAG00000000520	0	0.0352417	0.0107243	0.0241821	0	0.0109093	ATP2B3	ATPase plasma membrane Ca2+ transporting 3 [Source:VGNC Symbol;Acc:VGNC:26295]
ENSBTAG00000011350	9.82755	7.49671	8.95626	8.47823	8.67746	9.66938	CCNQ	cyclin Q [Source:VGNC Symbol;Acc:VGNC:56523]
ENSBTAG00000008319	0	0	0	0	0	0	DUSP9	dual specificity phosphatase 9 [Source:VGNC Symbol;Acc:VGNC:28264]
ENSBTAG00000017430	0	0	0	0	0	0	PNCK	pregnancy up-regulated nonubiquitous CaM kinase [Source:VGNC Symbol;Acc:VGNC:33079]
ENSBTAG00000043002	0	0	0	0	0	0	-	-
ENSBTAG00000009959	2.05653	2.24531	1.44537	1.8666	1.82573	2.43267	SLC6A8	solute carrier family 6 member 8 [Source:NCBI gene;Acc:282367]
ENSBTAG00000020547	90.5522	93.3007	92.8984	89.3429	83.7703	89.2318	BCAP31	B cell receptor associated protein 31 [Source:VGNC Symbol;Acc:VGNC:26436]
ENSBTAG00000042885	0	0	1.145	0	0	0	U6	U6 spliceosomal RNA [Source:RFAM;Acc:RF00026]
ENSBTAG00000020551	3.20537	2.83366	2.86689	2.38631	2.66106	2.33534	ABCD1	ATP binding cassette subfamily D member 1 [Source:VGNC Symbol;Acc:VGNC:25477]
ENSBTAG00000010146	3.91909	3.52108	3.48315	3.71069	3.67131	3.7482	PLXNB3	plexin B3 [Source:VGNC Symbol;Acc:VGNC:33063]
ENSBTAG00000001058	0.064412	0.164542	0.270386	0.101615	0.423488	0.152805	SRPK3	SRSF protein kinase 3 [Source:VGNC Symbol;Acc:VGNC:35290]
ENSBTAG00000001059	23.5281	22.287	23.1126	23.8011	24.8105	21.808	IDH3G	isocitrate dehydrogenase (NAD(+)) 3 non-catalytic subunit gamma [Source:VGNC Symbol;Acc:VGNC:54635]
ENSBTAG00000021421	387.754	397.973	331.233	351.445	353.459	338.582	SSR4	signal sequence receptor subunit 4 [Source:VGNC Symbol;Acc:VGNC:35322]
ENSBTAG00000043634	0	0.578449	1.58424	1.78614	1.59512	0.537188	-	-
ENSBTAG00000021422	0.460021	0.332955	0.214562	0.383018	0.360059	0.327393	PDZD4	PDZ domain containing 4 [Source:VGNC Symbol;Acc:VGNC:32727]
ENSBTAG00000048637	0.686144	0.824833	0.564758	0.382039	0.720272	0.804296	-	-
ENSBTAG00000038379	10.4688	12.3642	10.273	11.8682	12.3867	9.93408	-	60S ribosomal protein L21-like [Source:NCBI gene;Acc:101902561]
ENSBTAG00000013462	111.112	111.378	115.643	114.379	111.148	113.552	L1CAM	L1 cell adhesion molecule [Source:VGNC Symbol;Acc:VGNC:30760]
ENSBTAG00000047138	0	0	0	0	0	0	AVPR2	arginine vasopressin receptor 2 [Source:VGNC Symbol;Acc:VGNC:26360]
ENSBTAG00000047531	0.0172856	0	0	0	0.0162353	0	ARHGAP4	Rho GTPase activating protein 4 [Source:VGNC Symbol;Acc:VGNC:26095]
ENSBTAG00000047702	23.9621	23.1153	23.4028	19.338	20.8447	19.7878	NAA10	N(alpha)-acetyltransferase 10 NatA catalytic subunit [Source:NCBI gene;Acc:613636]
ENSBTAG00000047827	18.6255	19.5208	16.8468	16.7054	15.6137	17.4677	RENBP	renin binding protein [Source:VGNC Symbol;Acc:VGNC:33866]
ENSBTAG00000011904	30.8124	28.6548	30.6631	27.4257	29.8073	31.6825	HCFC1	host cell factor C1 [Source:VGNC Symbol;Acc:VGNC:29771]
ENSBTAG00000045033	0	0	0	0	0.994807	2.01012	bta-mir-2485	bta-mir-2485 [Source:miRBase;Acc:MI0011548]
ENSBTAG00000008278	2.25174	3.05214	2.95785	2.80317	3.1508	3.18328	TMEM187	transmembrane protein 187 [Source:VGNC Symbol;Acc:VGNC:36014]
ENSBTAG00000016085	27.6967	28.7789	27.4835	25.7956	27.7921	28.8254	IRAK1	interleukin 1 receptor associated kinase 1 [Source:VGNC Symbol;Acc:VGNC:30264]
ENSBTAG00000047855	4.03129	3.48699	4.06399	3.58906	3.76838	4.02513	MECP2	methyl-CpG binding protein 2 [Source:VGNC Symbol;Acc:VGNC:31344]
ENSBTAG00000052492	1.1654	1.96744	2.41059	1.75858	2.52233	1.73094	-	-
ENSBTAG00000020299	0	0	0	0	0	0	OPN1LW	opsin 1 long wave sensitive [Source:NCBI gene;Acc:282293]
ENSBTAG00000020300	0	0	0	0	0	0	TEX28	testis expressed 28 [Source:VGNC Symbol;Acc:VGNC:50110]
ENSBTAG00000020127	0	0	0.0712019	0	0.023897	0	TKTL1	transketolase like 1 [Source:VGNC Symbol;Acc:VGNC:35885]
ENSBTAG00000051850	0.0892835	0.0912306	0.208217	0.140852	0.251576	0.211808	-	-
ENSBTAG00000011190	245.931	243.046	244.556	228.994	236.297	239.668	FLNA	filamin A [Source:VGNC Symbol;Acc:VGNC:29033]
ENSBTAG00000022314	31.3121	31.9235	30.1881	29.1048	30.494	25.4965	EMD	emerin [Source:VGNC Symbol;Acc:VGNC:28469]
ENSBTAG00000052040	0.214339	0.574909	0.424878	0.535382	0.352302	0.355934	-	uncharacterized LOC101904339 [Source:NCBI gene;Acc:101904339]
ENSBTAG00000007454	726.058	778.711	732.675	736.035	706.798	681.282	RPL10	ribosomal protein L10 [Source:NCBI gene;Acc:286790]
ENSBTAG00000042493	16.5386	15.9052	16.7891	13.8128	15.0769	14.3091	SNORA70	Small nucleolar RNA SNORA70 [Source:RFAM;Acc:RF00156]
ENSBTAG00000007455	23.8424	26.3777	27.0842	25.1059	25.8808	23.8356	DNASE1L1	deoxyribonuclease 1 like 1 [Source:VGNC Symbol;Acc:VGNC:28133]
ENSBTAG00000007456	5.80847	6.66055	5.26784	6.041	5.91018	5.26682	TAZ	tafazzin [Source:VGNC Symbol;Acc:VGNC:35621]
ENSBTAG00000051720	0.769635	0.78642	0.907986	0.738018	0.935482	0.644403	-	-
ENSBTAG00000054681	0	0	0	0	0	0	bta-mir-11986c	bta-mir-11986c [Source:miRBase;Acc:MI0038362]
ENSBTAG00000012117	39.6257	37.101	35.0542	35.3662	34.401	34.1809	ATP6AP1	ATPase H+ transporting accessory protein 1 [Source:VGNC Symbol;Acc:VGNC:26306]
ENSBTAG00000012125	60.0732	58.5117	61.6422	54.5843	53.711	59.0599	GDI1	GDP dissociation inhibitor 1 [Source:VGNC Symbol;Acc:VGNC:29307]
ENSBTAG00000033032	23.2727	22.6577	20.3053	21.1386	23.2344	20.7713	FAM50A	family with sequence similarity 50 member A [Source:VGNC Symbol;Acc:VGNC:28820]
ENSBTAG00000008552	2.95453	3.43469	3.28019	2.98507	2.91149	3.28161	PLXNA3	plexin A3 [Source:HGNC Symbol;Acc:HGNC:9101]
ENSBTAG00000054868	12.5892	10.1693	10.4741	9.12506	7.35023	8.63676	LAGE3	L antigen family member 3 [Source:NCBI gene;Acc:782436]
ENSBTAG00000014331	6.47553	7.06084	7.74333	7.54176	6.00044	6.63966	UBL4A	ubiquitin like 4A [Source:NCBI gene;Acc:504533]
ENSBTAG00000014333	9.41498	11.0119	11.2407	10.7738	10.0665	10.7321	SLC10A3	solute carrier family 10 member 3 [Source:VGNC Symbol;Acc:VGNC:34660]
ENSBTAG00000012747	8.99305	9.38062	10.3115	10.9852	9.10653	10.356	FAM3A	family with sequence similarity 3 member A [Source:VGNC Symbol;Acc:VGNC:28809]
ENSBTAG00000019512	52.1911	49.1895	53.5674	52.316	49.8128	47.7098	G6PD	glucose-6-phosphate dehydrogenase [Source:VGNC Symbol;Acc:VGNC:29181]
ENSBTAG00000053534	0.807567	0.738319	0.872274	0.670526	0.838342	0.725986	-	-
ENSBTAG00000006268	11.8048	10.6681	11.676	11.1052	10.5304	10.6952	IKBKG	inhibitor of nuclear factor kappa B kinase regulatory subunit gamma [Source:VGNC Symbol;Acc:VGNC:30102]
ENSBTAG00000001900	0.218893	0	0.102096	0	0.102797	0.103856	-	-
ENSBTAG00000048914	0	0	0	0	0	0	-	EKC/KEOPS complex subunit LAGE3-like [Source:NCBI gene;Acc:112445126]
ENSBTAG00000055292	0	0	0	0	0	0	-	-
ENSBTAG00000053848	0	0	0	0	0	0	-	EKC/KEOPS complex subunit LAGE3-like [Source:NCBI gene;Acc:112445102]
ENSBTAG00000043130	0	0	0	0	0	0	SNORD62	Small nucleolar RNA SNORD62 [Source:RFAM;Acc:RF00153]
ENSBTAG00000048534	0	0	0	0	0	0	Metazoa_SRP	Metazoan signal recognition particle RNA [Source:RFAM;Acc:RF00017]
ENSBTAG00000052652	0	0	0	0	0	0	-	-
ENSBTAG00000049584	0	0	0	0	0	0	-	melanoma-associated antigen 10-like [Source:NCBI gene;Acc:618806]
ENSBTAG00000054052	0	0	0	0	0	0	-	melanoma-associated antigen 10-like [Source:NCBI gene;Acc:112445159]
ENSBTAG00000048281	0	0	0	0	0	0	-	melanoma-associated antigen 10-like [Source:NCBI gene;Acc:112445095]
ENSBTAG00000049678	0	0	0	0	0	0	-	melanoma-associated antigen 10-like [Source:NCBI gene;Acc:112441479]
ENSBTAG00000036343	0	0	0	0	0	0	-	Bos taurus heat shock transcription factor Y-linked-like protein-like (LOC526488) mRNA. [Source:RefSeq mRNA;Acc:NM_001075885]
ENSBTAG00000049844	0	0	0	0	0	0	-	-
ENSBTAG00000033445	0.0609731	0	0	0	0	0	-	uncharacterized LOC100126053 [Source:NCBI gene;Acc:100126053]
ENSBTAG00000049694	0	0	0	0	0	0	-	-
ENSBTAG00000051023	2.00652	2.23667	2.29715	2.20622	2.05593	2.53871	-	-
ENSBTAG00000019942	0	0	0	0	0	0	PABPC5	poly(A) binding protein cytoplasmic 5 [Source:VGNC Symbol;Acc:VGNC:53658]
ENSBTAG00000033749	2.35852	1.68697	1.50865	1.13394	2.65826	1.40678	-	-
ENSBTAG00000051994	0	0	0	0	0	0	-	-
ENSBTAG00000001911	0	0	0	0	0	0	-	protocadherin 11 X-linked [Source:NCBI gene;Acc:538674]
ENSBTAG00000046895	0	0	0	0	0	0	U6	U6 spliceosomal RNA [Source:RFAM;Acc:RF00026]
ENSBTAG00000011277	0	0	0	0	0	0.194124	FAM133A	family with sequence similarity 133 member A [Source:VGNC Symbol;Acc:VGNC:54428]
ENSBTAG00000046059	0	0	0	0	0	0	U6	U6 spliceosomal RNA [Source:RFAM;Acc:RF00026]
ENSBTAG00000043883	0	0	0	0	0	0	U4	U4 spliceosomal RNA [Source:RFAM;Acc:RF00015]
ENSBTAG00000053314	0	0	0	0	0	0	-	-
ENSBTAG00000038813	0	0	0	0	0	0	5S_rRNA	5S ribosomal RNA [Source:RFAM;Acc:RF00001]
ENSBTAG00000053993	0	0	0	0	0	0	-	E3 ubiquitin-protein ligase SIAH1-like [Source:NCBI gene;Acc:100336539]
ENSBTAG00000048495	0	0	0	0	0.0721381	0	-	E3 ubiquitin-protein ligase SIAH1-like [Source:NCBI gene;Acc:112445131]
ENSBTAG00000038815	1.96687	1.97735	2.66337	2.4356	1.78777	2.52868	DIAPH2	diaphanous related formin 2 [Source:NCBI gene;Acc:782964]
ENSBTAG00000042743	0	0	0	1.03856	0	0.468525	SNORA70	Small nucleolar RNA SNORA70 [Source:RFAM;Acc:RF00156]
ENSBTAG00000050709	8.14437	6.94591	8.4548	7.46397	7.97076	9.04686	-	diaphanous related formin 2 [Source:NCBI gene;Acc:112445004]
ENSBTAG00000005395	6.02884	4.64394	5.88348	4.38967	6.011	4.75275	-	-
ENSBTAG00000048028	0	0	0	0	0.979017	0.989108	-	-
ENSBTAG00000016019	0	0.344103	0	0	0	0	-	histone H2B type 1-A [Source:NCBI gene;Acc:100301024]
ENSBTAG00000032923	0.310487	0.475888	0.289633	0.163272	0.291622	0	-	E3 ubiquitin-protein ligase SIAH1-like [Source:NCBI gene;Acc:101907097]
ENSBTAG00000014169	0.0182108	0.0186079	0	0	0.0513128	0.0345612	PCDH19	protocadherin 19 [Source:VGNC Symbol;Acc:VGNC:32620]
ENSBTAG00000021059	0	0	0	0	0	0	TNMD	tenomodulin [Source:VGNC Symbol;Acc:VGNC:36187]
ENSBTAG00000045550	18.1228	15.6759	15.7704	13.8951	14.7358	15.795	TSPAN6	tetraspanin 6 [Source:VGNC Symbol;Acc:VGNC:36441]
ENSBTAG00000037686	0	0	0.019659	0	0.019794	0.019998	SRPX2	sushi repeat containing protein X-linked 2 [Source:NCBI gene;Acc:514742]
ENSBTAG00000040255	0	0	0	0	0	0	-	-
ENSBTAG00000032875	0	0	0	0	0	0	BEX2	brain expressed X-linked 2 [Source:NCBI gene;Acc:767968]
ENSBTAG00000022502	0	0	0	0	0	0	-	-
ENSBTAG00000048265	0.0513031	0.157266	0	0.107913	0.048186	0.0486826	-	-
ENSBTAG00000046608	0.192349	0.0393088	0.071772	0.121378	0.0361324	0.219029	-	basic helix-loop-helix family member b9 [Source:NCBI gene;Acc:107131311]
ENSBTAG00000050607	0	0	0.0771018	0.043464	0	0	-	-
ENSBTAG00000032852	1.11012	1.07616	1.14177	1.1376	1.17635	1.29652	GPRASP2	G protein-coupled receptor associated sorting protein 2 [Source:VGNC Symbol;Acc:VGNC:29605]
ENSBTAG00000047213	0.583404	0.715353	0.565989	0.834465	0.810976	0.42074	-	G protein-coupled receptor associated sorting protein 1 [Source:NCBI gene;Acc:112441497]
ENSBTAG00000010114	6.17164	6.03402	5.59145	7.00448	6.5473	5.60361	ARMCX5	armadillo repeat containing X-linked 5 [Source:HGNC Symbol;Acc:HGNC:25772]
ENSBTAG00000020522	0	0	0	0.119145	0	0.0358331	-	T-complex protein 11 X-linked protein 2 [Source:NCBI gene;Acc:522334]
ENSBTAG00000027978	0	0	0	0	0	0	-	-
ENSBTAG00000045481	0	0	0	0	0	0	5_8S_rRNA	5.8S ribosomal RNA [Source:RFAM;Acc:RF00002]
ENSBTAG00000037637	0	0	0	0	0	0	5_8S_rRNA	5.8S ribosomal RNA [Source:RFAM;Acc:RF00002]
ENSBTAG00000014670	0	0	0	0	0	0	BEX5	brain expressed X-linked 5 [Source:VGNC Symbol;Acc:VGNC:50553]
ENSBTAG00000003601	0.137176	0.0800957	0.0914017	0.0824401	0.165653	0.0557867	ZMAT1	zinc finger matrin-type 1 [Source:VGNC Symbol;Acc:VGNC:37190]
ENSBTAG00000005319	0	0	0	0	0	0	-	-
ENSBTAG00000019417	0.655108	0.642619	0.488886	0.992144	0.516855	0.770841	ARMCX2	armadillo repeat containing X-linked 2 [Source:VGNC Symbol;Acc:VGNC:50545]
ENSBTAG00000050056	2.85017	2.91233	1.59525	3.23739	2.1416	2.05549	-	-
ENSBTAG00000037996	11.9362	11.1737	12.5616	9.87199	10.6788	10.8426	ARMCX3	armadillo repeat containing X-linked 3 [Source:VGNC Symbol;Acc:VGNC:50548]
ENSBTAG00000026139	0	0	0	0	0	0	ARMCX1	armadillo repeat containing X-linked 1 [Source:VGNC Symbol;Acc:VGNC:50546]
ENSBTAG00000038204	0	0	0	0	0	0	-	casein kinase I [Source:NCBI gene;Acc:613515]
ENSBTAG00000052983	0	0	0.00880895	0	0	0	ARMCX4	armadillo repeat containing X-linked 4 [Source:NCBI gene;Acc:100139405]
ENSBTAG00000050068	0	0	0	0	0	0	-	-
ENSBTAG00000007499	40.7517	39.1775	40.2369	38.4673	40.8818	37.6596	HNRNPH2	heterogeneous nuclear ribonucleoprotein H2 [Source:VGNC Symbol;Acc:VGNC:50192]
ENSBTAG00000019256	10.9559	9.53637	9.55767	10.9891	11.5924	11.1343	GLA	galactosidase alpha [Source:VGNC Symbol;Acc:VGNC:29390]
ENSBTAG00000019253	194.932	193.257	173.337	174.73	184.353	169.151	RPL36A	ribosomal protein L36a-like [Source:NCBI gene;Acc:508165]
ENSBTAG00000019250	0	0	0.0229687	0	0.0231264	0	BTK	Bruton tyrosine kinase [Source:VGNC Symbol;Acc:VGNC:26601]
ENSBTAG00000050517	0	0	0	0	0	0	bta-mir-11999	bta-mir-11999 [Source:miRBase;Acc:MI0038382]
ENSBTAG00000022292	18.8286	17.9215	16.9384	16.3302	14.2446	17.6711	TIMM8A	translocase of inner mitochondrial membrane 8A [Source:VGNC Symbol;Acc:VGNC:49578]
ENSBTAG00000001979	0	0	0.0469405	0	0.0236314	0.071625	TAF7L	TATA-box binding protein associated factor 7 like [Source:VGNC Symbol;Acc:VGNC:35580]
ENSBTAG00000001975	0	0	0	0.0190522	0.0510439	0	DRP2	dystrophin related protein 2 [Source:VGNC Symbol;Acc:VGNC:52764]
ENSBTAG00000021254	9.32351	8.6108	9.43601	10.78	11.1708	9.86812	CENPI	centromere protein I [Source:VGNC Symbol;Acc:VGNC:27178]
ENSBTAG00000021252	0	0	0	0	0	0	TMEM35A	transmembrane protein 35A [Source:VGNC Symbol;Acc:VGNC:36077]
ENSBTAG00000053172	1.55344	0.865808	1.05389	1.33673	1.19377	0.938057	-	-
ENSBTAG00000020390	0.73372	1.33879	0.831106	1.10238	0.738364	1.44222	ARL13A	ADP ribosylation factor like GTPase 13A [Source:VGNC Symbol;Acc:VGNC:59320]
ENSBTAG00000005378	0.335326	0.142766	0.182469	0.0881671	0.209968	0.0795495	XKRX	XK related X-linked [Source:VGNC Symbol;Acc:VGNC:56961]
ENSBTAG00000016761	0.038949	0	0.108999	0	0.0365825	0.0369595	NOX1	NADPH oxidase 1 [Source:VGNC Symbol;Acc:VGNC:32182]
ENSBTAG00000003547	5.25109	5.25758	5.40249	5.68328	5.67129	5.86352	CSTF2	cleavage stimulation factor subunit 2 [Source:VGNC Symbol;Acc:VGNC:27781]
ENSBTAG00000005724	32.3828	29.9157	32.1143	27.9718	28.9443	30.0486	SYTL4	synaptotagmin like 4 [Source:VGNC Symbol;Acc:VGNC:35548]
ENSBTAG00000006026	0	0	0	0	0	0	BEX3	brain expressed X-linked 3 [Source:VGNC Symbol;Acc:VGNC:50552]
ENSBTAG00000048143	0	0	0	0	0	0	TCEAL9	transcription elongation factor A like 9 [Source:VGNC Symbol;Acc:VGNC:35684]
ENSBTAG00000046707	0	0	0	0	0	0	TCEAL7	transcription elongation factor A like 7 [Source:VGNC Symbol;Acc:VGNC:35682]
ENSBTAG00000036028	13.0845	17.7987	11.4429	25.8023	19.356	14.0458	BEX2	brain expressed X-linked 2 [Source:NCBI gene;Acc:768028]
ENSBTAG00000046972	0	0	0	0	0	0	-	-
ENSBTAG00000049653	0	0	0	0	0	0	bta-mir-4286-2	bta-mir-4286-2 [Source:miRBase;Acc:MI0021120]
ENSBTAG00000027843	17.3337	21.1178	18.1388	12.9715	17.2198	19.6114	TCEAL8	transcription elongation factor A like 8 [Source:VGNC Symbol;Acc:VGNC:35683]
ENSBTAG00000051378	0	0	0	0	0	0	-	brain expressed X-linked 4 [Source:NCBI gene;Acc:783451]
ENSBTAG00000050869	0	1.70594	0.173044	0.58529	0.696927	0.352055	-	transcription elongation factor A protein-like 8 [Source:NCBI gene;Acc:112445063]
ENSBTAG00000014223	0.502049	0.1026	0.280997	0.422411	0.377236	0.381124	-	-
ENSBTAG00000032450	0.591603	0.151126	0.413901	0.6222	0.555658	0	-	-
ENSBTAG00000022204	32.7882	30.8829	31.0132	28.9935	31.3982	29.9836	-	transcription elongation factor A like 4 [Source:NCBI gene;Acc:513987]
ENSBTAG00000049730	5.99497	7.4451	5.93646	7.80852	7.92632	8.05178	TCEAL1	transcription elongation factor A like 1 [Source:NCBI gene;Acc:507187]
ENSBTAG00000001311	204.585	205.043	209.43	174.798	187.373	197.263	MORF4L2	mortality factor 4 like 2 [Source:VGNC Symbol;Acc:VGNC:31557]
ENSBTAG00000003320	0	0	0	0	0	0	GLRA4	glycine receptor alpha 4 [Source:VGNC Symbol;Acc:VGNC:29414]
ENSBTAG00000006977	0	0	0	0	0	0	PLP1	proteolipid protein 1 [Source:VGNC Symbol;Acc:VGNC:33042]
ENSBTAG00000019820	0	0	0	0	0	0	RAB9B	RAB9B member RAS oncogene family [Source:VGNC Symbol;Acc:VGNC:33665]
ENSBTAG00000047211	0	0	0	0	0	0	-	-
ENSBTAG00000052155	0	0	0	0	0	0	-	-
ENSBTAG00000053141	0	0	0	0	0	0	U6	U6 spliceosomal RNA [Source:RFAM;Acc:RF00026]
ENSBTAG00000014287	0	0	0	0	0	0	-	histone H2B 1/2 [Source:NCBI gene;Acc:523458]
ENSBTAG00000046436	0	0	0	0	0	0	-	-
ENSBTAG00000054469	0.264657	0.321134	0.293171	0.330534	0.497153	0.282531	SLC25A53	solute carrier family 25 member 53 [Source:NCBI gene;Acc:786529]
ENSBTAG00000052647	0	0.100751	0	0	0.0926097	0.187129	-	-
ENSBTAG00000004008	2.60358	1.85803	3.00697	1.82549	3.41578	3.13726	FAM199X	family with sequence similarity 199 X-linked [Source:VGNC Symbol;Acc:VGNC:50555]
ENSBTAG00000005953	0	0	0	0	0	0	ESX1	ESX homeobox 1 [Source:VGNC Symbol;Acc:VGNC:28612]
ENSBTAG00000053380	0	0.688207	0	0	0	0	-	-
ENSBTAG00000009457	3.55836	3.74615	3.11819	3.51558	3.84855	3.32545	-	testis expressed 13A [Source:NCBI gene;Acc:104970518]
ENSBTAG00000045756	0.48643	0.248519	0.453759	0.255793	0.228437	0.230792	-	-
ENSBTAG00000044025	0	0	0	0.0303312	0	0	IL1RAPL2	interleukin 1 receptor accessory protein like 2 [Source:HGNC Symbol;Acc:HGNC:5997]
ENSBTAG00000004836	0	0	0	0.0164989	0	0	NRK	Nik related kinase [Source:NCBI gene;Acc:783774]
ENSBTAG00000047655	0	0	0	0	0	0	SERPINA7	serpin family A member 7 [Source:VGNC Symbol;Acc:VGNC:34469]
ENSBTAG00000053716	0	0	0	0	0	0	-	-
ENSBTAG00000048881	0.127017	0	0	0	0	0	-	-
ENSBTAG00000050958	0	0	0	0.114345	0.306348	0	-	-
ENSBTAG00000040132	0.0629909	0.096547	0.20566	0.0662486	0.0887454	0	PWWP3B	PWWP domain containing 3B [Source:VGNC Symbol;Acc:VGNC:31761]
ENSBTAG00000003668	0	0	0	0	0	0	RADX	RPA1 related single stranded DNA binding protein X-linked [Source:VGNC Symbol;Acc:VGNC:52760]
ENSBTAG00000055181	0	0	0	0	0	0	5S_rRNA	5S ribosomal RNA [Source:RFAM;Acc:RF00001]
ENSBTAG00000022920	0.984668	0.886364	1.00601	1.06025	1.101	1.29032	RNF128	ring finger protein 128 [Source:VGNC Symbol;Acc:VGNC:34019]
ENSBTAG00000046314	7.83125	6.42061	7.75282	6.08768	7.13738	8.37117	TBC1D8B	TBC1 domain family member 8B [Source:NCBI gene;Acc:100337282]
ENSBTAG00000044115	0	0	0	0	0	0	RIPPLY1	ripply transcriptional repressor 1 [Source:VGNC Symbol;Acc:VGNC:33985]
ENSBTAG00000005294	3.09275	2.59742	3.65568	3.18587	3.52162	4.08055	-	-
ENSBTAG00000055282	0.0713782	0.14587	0.110974	0.100093	0.0893885	0.112887	CLDN2	claudin 2 [Source:NCBI gene;Acc:404089]
ENSBTAG00000045876	1.77653	1.23179	1.71639	1.46803	2.08573	2.46847	-	-
ENSBTAG00000000955	5.01708	4.75625	4.83611	5.45244	5.20965	5.79233	RBM41	RNA binding motif protein 41 [Source:VGNC Symbol;Acc:VGNC:33800]
ENSBTAG00000052886	3.04747	2.51123	3.02619	3.72202	4.06263	2.89181	-	-
ENSBTAG00000003321	0.329045	0.0480316	0.175397	0.19775	0.264902	0.312238	PIH1D3	PIH1 domain containing 3 [Source:VGNC Symbol;Acc:VGNC:32885]
ENSBTAG00000044506	0	0	0	0	0	0	-	-
ENSBTAG00000044745	0	0	0	0	0	0	bta-mir-2285cp	bta-mir-2285cp [Source:miRBase;Acc:MI0038412]
ENSBTAG00000003121	0	0	0	0	0	0	FRMPD3	FERM and PDZ domain containing 3 [Source:VGNC Symbol;Acc:VGNC:52781]
ENSBTAG00000019703	43.8629	45.756	46.2821	46.2976	44.0769	44.5912	PRPS1	phosphoribosyl pyrophosphate synthetase 1 [Source:VGNC Symbol;Acc:VGNC:53800]
ENSBTAG00000045877	5.35001	5.46669	4.55827	6.31734	5.89569	5.00343	TSC22D3	TSC22 domain family member 3 [Source:NCBI gene;Acc:100125309]
ENSBTAG00000050604	0.413006	0.211007	0	0.217183	0	0.195955	-	-
ENSBTAG00000021968	0.571712	0.483459	0.827554	0.76715	0.796204	0.523803	MID2	midline 2 [Source:NCBI gene;Acc:616821]
ENSBTAG00000045338	0	0	0	0.874231	0	0	Vault	Vault RNA [Source:RFAM;Acc:RF00006]
ENSBTAG00000048086	0.102982	0.175379	0.128087	0.324923	0.161208	0.0651477	-	testis expressed 13B [Source:NCBI gene;Acc:518298]
ENSBTAG00000007859	0	0	0	0	0	0	VSIG1	V-set and immunoglobulin domain containing 1 [Source:VGNC Symbol;Acc:VGNC:56959]
ENSBTAG00000013721	17.5115	18.099	15.7251	17.4645	17.629	18.1928	PSMD10	proteasome 26S subunit non-ATPase 10 [Source:NCBI gene;Acc:535414]
ENSBTAG00000013724	3.30216	3.27193	3.33707	3.60449	4.11187	3.72696	ATG4A	autophagy related 4A cysteine peptidase [Source:VGNC Symbol;Acc:VGNC:26257]
ENSBTAG00000054471	0	0	0	0	0	0	bta-mir-2284e	bta-mir-2284e [Source:miRBase;Acc:MI0011549]
ENSBTAG00000013760	0	0	0	0	0	0	COL4A6	collagen type IV alpha 6 chain [Source:VGNC Symbol;Acc:VGNC:27567]
ENSBTAG00000043692	0	0	0	0	0	0	U6	U6 spliceosomal RNA [Source:RFAM;Acc:RF00026]
ENSBTAG00000014575	0.0130579	0	0	0	0.0122645	0.0123909	COL4A5	collagen type IV alpha 5 chain [Source:VGNC Symbol;Acc:VGNC:50084]
ENSBTAG00000042426	0	0	0	0	0	0	U6	U6 spliceosomal RNA [Source:RFAM;Acc:RF00026]
ENSBTAG00000036929	0	0	0	0	0	0	U3	Small nucleolar RNA U3 [Source:RFAM;Acc:RF00012]
ENSBTAG00000006535	0	0	0	0	0	0	IRS4	insulin receptor substrate 4 [Source:VGNC Symbol;Acc:VGNC:30285]
ENSBTAG00000046820	0	0.178934	0	0	0	0	-	-
ENSBTAG00000032696	0	0	0	0	0	0	-	-
ENSBTAG00000026003	0	0	0	0	0	0	GUCY2F	guanylate cyclase 2F retinal [Source:VGNC Symbol;Acc:VGNC:50188]
ENSBTAG00000020739	5.69251	6.29955	4.76914	7.07134	6.39579	6.25788	NXT2	nuclear transport factor 2 like export factor 2 [Source:VGNC Symbol;Acc:VGNC:32385]
ENSBTAG00000012319	0	0	0	0	0	0	KCNE5	potassium voltage-gated channel subfamily E regulatory subunit 5 [Source:VGNC Symbol;Acc:VGNC:30440]
ENSBTAG00000018986	135.552	126.946	145.639	147.634	163.618	164.292	ACSL4	acyl-CoA synthetase long chain family member 4 [Source:VGNC Symbol;Acc:VGNC:25566]
ENSBTAG00000037413	11.5765	11.813	12.4941	12.4718	11.6088	11.8622	TMEM164	transmembrane protein 164 [Source:VGNC Symbol;Acc:VGNC:35989]
ENSBTAG00000046985	0	0	0	0	0	0	bta-mir-652	bta-mir-652 [Source:miRBase;Acc:MI0021123]
ENSBTAG00000022288	4.18895	3.08434	3.21803	4.4056	3.81872	5.02719	AMMECR1	AMMECR nuclear protein 1 [Source:NCBI gene;Acc:615842]
ENSBTAG00000037650	0	0	0	0	0.0117976	0	RTL9	retrotransposon Gag like 9 [Source:VGNC Symbol;Acc:VGNC:34202]
ENSBTAG00000017978	0.167094	0.341477	0.467614	0.351472	0	0	-	-
ENSBTAG00000055175	0.031693	0	0.0295644	0	0	0.0300742	-	-
ENSBTAG00000004432	0	0	0	0	0	0	CHRDL1	Bos taurus chordin like 1 (CHRDL1) mRNA. [Source:RefSeq mRNA;Acc:NM_001205187]
ENSBTAG00000015670	0.435024	0.317509	0.367158	0.718965	0.48642	0.314518	PAK3	p21 (RAC1) activated kinase 3 [Source:VGNC Symbol;Acc:VGNC:53659]
ENSBTAG00000000828	0	0.0552568	0.0672604	0.0189581	0	0	CAPN6	calpain 6 [Source:VGNC Symbol;Acc:VGNC:26749]
ENSBTAG00000019591	0.0648893	0.0331522	0.0907966	0	0.0304733	0.0923623	DCX	doublecortin [Source:VGNC Symbol;Acc:VGNC:56525]
ENSBTAG00000045811	0	0	0	0	0.322922	0	U2	U2 spliceosomal RNA [Source:RFAM;Acc:RF00004]
ENSBTAG00000053463	0.0278963	0	0	0.0146695	0.0131007	0.0264714	SERTM2	serine rich and transmembrane domain containing 2 [Source:NCBI gene;Acc:104970532]
ENSBTAG00000004586	9.23128	11.2905	12.0688	12.2094	11.6262	9.09158	-	UDP-N-acetylglucosamine transferase subunit ALG13 homolog [Source:NCBI gene;Acc:107132045]
ENSBTAG00000015251	0.213019	0.356179	0.270971	0.52954	0.472907	0.422653	-	putative bifunctional UDP-N-acetylglucosamine transferase and deubiquitinase ALG13 [Source:NCBI gene;Acc:515282]
ENSBTAG00000010065	0	0	0	0	0	0	TRPC5	transient receptor potential cation channel subfamily C member 5 [Source:VGNC Symbol;Acc:VGNC:36385]
ENSBTAG00000049974	0	0	0	0	0	0	TRPC5OS	TRPC5 opposite strand [Source:HGNC Symbol;Acc:HGNC:40593]
ENSBTAG00000051180	0	0	0	0	0	0	-	-
ENSBTAG00000032485	0	0	0	0	0	0	LHFPL1	LHFPL tetraspan subfamily member 1 [Source:VGNC Symbol;Acc:VGNC:30864]
ENSBTAG00000016221	8.12162	7.6596	8.7246	7.47656	8.14105	8.10249	AMOT	angiomotin [Source:VGNC Symbol;Acc:VGNC:25870]
ENSBTAG00000045340	0	0	0	0	0	0	U6	U6 spliceosomal RNA [Source:RFAM;Acc:RF00026]
ENSBTAG00000016688	352.201	354.509	337.989	307.989	349.015	332.153	-	-
ENSBTAG00000050984	0	0	0	0	0	0	bta-mir-2285bn	bta-mir-2285bn [Source:miRBase;Acc:MI0038349]
ENSBTAG00000042648	0	0	0	0	0	0	SNORA35	small nucleolar RNA H/ACA box 35 [Source:HGNC Symbol;Acc:HGNC:32625]
ENSBTAG00000045052	0	0	0	0	0	0	bta-mir-764	bta-mir-764 [Source:miRBase;Acc:MI0010447]
ENSBTAG00000046522	0	0	0	0	0	0	bta-mir-1264	bta-mir-1264 [Source:miRBase;Acc:MI0038380]
ENSBTAG00000043114	0	0	0	0	0	0	U6	U6 spliceosomal RNA [Source:RFAM;Acc:RF00026]
ENSBTAG00000038205	0	0	0	0	0	0	bta-mir-1298	bta-mir-1298 [Source:miRBase;Acc:MI0010475]
ENSBTAG00000050670	0	0	0	0	0	0	-	-
ENSBTAG00000043825	0	0	0	0	0	0	bta-mir-1911	bta-mir-1911 [Source:miRBase;Acc:MI0038354]
ENSBTAG00000054073	0	0	0	0	0	0	HTR2C	5-hydroxytryptamine receptor 2C [Source:HGNC Symbol;Acc:HGNC:5295]
ENSBTAG00000055095	2.40113	1.90193	1.8405	2.19251	2.2902	2.38446	-	RNA binding motif protein X-linked 2-like [Source:NCBI gene;Acc:534630]
ENSBTAG00000053214	0	0	0	0	0	0	-	-
ENSBTAG00000046327	0	0.111834	0	0	0	0	-	-
ENSBTAG00000020022	0.461584	0.534537	0.746341	0.550184	0.722564	0.438007	IL13RA2	interleukin 13 receptor subunit alpha 2 [Source:VGNC Symbol;Acc:VGNC:30115]
ENSBTAG00000050382	2.54734	2.60289	3.61963	2.24295	2.78205	3.51341	LRCH2	leucine rich repeats and calponin homology domain containing 2 [Source:NCBI gene;Acc:100336559]
ENSBTAG00000043888	0	0	0	0	0.478124	0.483053	SNORA35B	small nucleolar RNA H/ACA box 35B [Source:HGNC Symbol;Acc:HGNC:52202]
ENSBTAG00000046463	0	0.221453	0	0	0.610674	0	-	-
ENSBTAG00000011613	100.496	102.352	103.355	105.521	100.724	103.733	PLS3	plastin 3 [Source:VGNC Symbol;Acc:VGNC:33052]
ENSBTAG00000049980	0	0	0	0	0	0	-	-
ENSBTAG00000044037	0	0	0	0	0	0	DACH2	dachshund family transcription factor 2 [Source:NCBI gene;Acc:104968770]
ENSBTAG00000043127	0	0	0	0	0	0	U6	U6 spliceosomal RNA [Source:RFAM;Acc:RF00026]
ENSBTAG00000051597	0	0	0	0	0	0	U6	U6 spliceosomal RNA [Source:RFAM;Acc:RF00026]
ENSBTAG00000009598	3.81322	3.30486	4.4141	3.86484	4.20801	4.49022	CHM	CHM Rab escort protein [Source:VGNC Symbol;Acc:VGNC:27297]
ENSBTAG00000029810	0	0	0	0	0	0	MIR361	microRNA 361 [Source:HGNC Symbol;Acc:HGNC:31867]
ENSBTAG00000046941	0.698596	2.14149	0.868899	2.69399	2.6246	1.10485	-	HIG1 hypoxia inducible domain family member 1A- like [Source:NCBI gene;Acc:786015]
ENSBTAG00000014485	0	0	0	0	0	0	POF1B	POF1B actin binding protein [Source:VGNC Symbol;Acc:VGNC:33104]
ENSBTAG00000002668	0	0	0	0	0	0	ZNF711	zinc finger protein 711 [Source:VGNC Symbol;Acc:VGNC:37337]
ENSBTAG00000013077	0.451326	0.230585	0.210507	0.949336	0.211952	0.214137	-	-
ENSBTAG00000021790	11.8652	12.333	10.305	11.188	12.1531	11.9872	APOOL	apolipoprotein O like [Source:VGNC Symbol;Acc:VGNC:26036]
ENSBTAG00000027867	0.523523	0.627974	0.626376	1.24483	0.919291	0.755973	-	-
ENSBTAG00000054253	4.67203	2.65218	1.45274	2.45683	4.63195	2.463	-	-
ENSBTAG00000053700	0	0	0	0	0	0.582372	U6	U6 spliceosomal RNA [Source:RFAM;Acc:RF00026]
ENSBTAG00000051806	1.73518	1.22363	1.68703	1.36226	1.19362	2.24951	HDX	highly divergent homeobox [Source:NCBI gene;Acc:100337493]
ENSBTAG00000055024	0	0.399406	0.729255	0	0.367131	0	-	-
ENSBTAG00000052962	0	0	0	0	0	0	U6	U6 spliceosomal RNA [Source:RFAM;Acc:RF00026]
ENSBTAG00000002015	4.39134	4.54343	4.40491	5.2175	5.95381	4.82958	RPS6KA6	ribosomal protein S6 kinase A6 [Source:VGNC Symbol;Acc:VGNC:34145]
ENSBTAG00000048589	0	0	0	0	0	0	-	-
ENSBTAG00000047417	0	0	0	0	0	0	CYLC1	cylicin 1 [Source:NCBI gene;Acc:281737]
ENSBTAG00000015712	0	0	0	0	0	0	POU3F4	POU class 3 homeobox 4 [Source:VGNC Symbol;Acc:VGNC:33177]
ENSBTAG00000039066	0	0	0	0	0	0	-	-
ENSBTAG00000044784	0	0	0	0	0	0	7SK	7SK RNA [Source:RFAM;Acc:RF00100]
ENSBTAG00000051658	0	0	0	0	0	0	-	-
ENSBTAG00000048206	0.509054	1.26324	1.0854	0.99428	0.819642	0.897098	-	uncharacterized protein CXorf21 homolog [Source:NCBI gene;Acc:101906009]
ENSBTAG00000010587	50.7016	54.0154	47.9308	63.8034	60.137	49.1371	SH3BGRL	SH3 domain binding glutamate rich protein like [Source:VGNC Symbol;Acc:VGNC:34564]
ENSBTAG00000049971	0.139029	0.0947073	0.216152	0.0974795	0.130582	0.263855	-	-
ENSBTAG00000001877	2.76284	2.75424	3.17445	3.82706	2.65826	3.06933	HMGN5	high mobility group nucleosome binding domain 5 [Source:VGNC Symbol;Acc:VGNC:56709]
ENSBTAG00000051240	0.914879	0.934832	0.758606	2.13821	0.954768	1.7363	-	-
ENSBTAG00000016230	6.29313	5.0644	7.07042	5.91562	6.4438	7.38383	BRWD3	bromodomain and WD repeat domain containing 3 [Source:VGNC Symbol;Acc:VGNC:26576]
ENSBTAG00000049425	0	0	0	0	0	0	U6	U6 spliceosomal RNA [Source:RFAM;Acc:RF00026]
ENSBTAG00000045653	0	0	0	0	0	0	TENT5D	terminal nucleotidyltransferase 5D [Source:VGNC Symbol;Acc:VGNC:28817]
ENSBTAG00000048060	0	0	0	0	0	0	TBX22	T-box transcription factor 22 [Source:VGNC Symbol;Acc:VGNC:35669]
ENSBTAG00000044266	0	0	0	0	0	0	-	-
ENSBTAG00000045678	0.226832	0.347669	0.423195	0.119282	0.319575	0.107623	-	-
ENSBTAG00000021437	0	0	0	0	0	0	GPR174	G protein-coupled receptor 174 [Source:VGNC Symbol;Acc:VGNC:29571]
ENSBTAG00000054002	0	0	0	0.324245	0	0	-	-
ENSBTAG00000050883	0	0	0	0	0	0	-	-
ENSBTAG00000008555	0	0	0	0	0	0	P2RY10	P2Y receptor family member 10 [Source:VGNC Symbol;Acc:VGNC:32524]
ENSBTAG00000003299	0	0	0	0	0	0	LPAR4	lysophosphatidic acid receptor 4 [Source:VGNC Symbol;Acc:VGNC:30958]
ENSBTAG00000035882	0.242317	0.495204	0.602779	0.1699	0.303459	0.996407	-	E3 ubiquitin-protein ligase MARCH5 [Source:NCBI gene;Acc:100336369]
ENSBTAG00000024675	0	0	0	0	0	0	CYSLTR1	cysteinyl leukotriene receptor 1 [Source:NCBI gene;Acc:782045]
ENSBTAG00000051877	0	0	0	0	0	0	-	-
ENSBTAG00000026025	0	0	0	0	0	0	-	fibronectin type III domain containing protein 3C1 [Source:NCBI gene;Acc:519208]
ENSBTAG00000000895	5.52033	5.64073	5.32868	5.75535	5.63579	5.32947	TAF9B	TATA-box binding protein associated factor 9b [Source:VGNC Symbol;Acc:VGNC:35583]
ENSBTAG00000000894	563.876	586.884	552.392	537.245	584.285	558.989	PGK1	phosphoglycerate kinase 1 [Source:VGNC Symbol;Acc:VGNC:32789]
ENSBTAG00000010018	7.13199	6.26241	8.62663	9.45441	9.16168	10.5569	ATP7A	ATPase copper transporting alpha [Source:VGNC Symbol;Acc:VGNC:26327]
ENSBTAG00000047768	84.2582	78.7651	77.7686	76.8298	76.7287	77.122	COX7B	cytochrome c oxidase subunit VIIb [Source:NCBI gene;Acc:100300550]
ENSBTAG00000045931	34.1916	35.7593	35.3473	36.2772	37.1768	40.0793	MAGT1	magnesium transporter 1 [Source:VGNC Symbol;Acc:VGNC:31149]
ENSBTAG00000053487	10.215	11.1834	16.3353	7.6738	12.3356	12.4628	-	-
ENSBTAG00000038434	19.0092	18.0702	18.8118	19.1436	19.5845	18.8473	ATRX	ATRX chromatin remodeler [Source:VGNC Symbol;Acc:VGNC:26336]
ENSBTAG00000006722	0	0	0	0	0	0	FGF16	fibroblast growth factor 16 [Source:VGNC Symbol;Acc:VGNC:28973]
ENSBTAG00000046806	0	0	0	0	0	0	-	-
ENSBTAG00000042364	0	0	0	0	0	0	U6	U6 spliceosomal RNA [Source:RFAM;Acc:RF00026]
ENSBTAG00000051706	30.8696	31.7579	33.1811	32.1709	34.9245	32.2887	-	-
ENSBTAG00000003609	32.7464	34.2956	33.9774	35.2381	34.2108	32.8463	PBDC1	polysaccharide biosynthesis domain containing 1 [Source:VGNC Symbol;Acc:VGNC:32604]
ENSBTAG00000025062	0	0	0	0	0	0	MAGEE2	MAGE family member E2 [Source:VGNC Symbol;Acc:VGNC:31144]
ENSBTAG00000008047	3.637	2.61518	3.32989	2.33756	2.90994	4.21816	ZDHHC15	zinc finger DHHC-type containing 15 [Source:VGNC Symbol;Acc:VGNC:37130]
ENSBTAG00000052760	2.62967	3.54084	2.72816	2.81737	2.97772	3.82465	-	-
ENSBTAG00000004549	16.8861	17.3865	15.8927	14.4933	16.9944	17.1695	UPRT	uracil phosphoribosyltransferase homolog [Source:VGNC Symbol;Acc:VGNC:36690]
ENSBTAG00000052015	0	0	0	0	0	0	-	-
ENSBTAG00000011028	20.1184	20.4385	19.4442	18.7774	19.605	18.3195	ABCB7	ATP binding cassette subfamily B member 7 [Source:VGNC Symbol;Acc:VGNC:25465]
ENSBTAG00000017241	0.139422	0	0	0	0	0.132301	-	-
ENSBTAG00000000300	1.79807	1.18111	1.9888	1.08061	1.50787	1.70623	NEXMIF	neurite extension and migration factor [Source:VGNC Symbol;Acc:VGNC:32024]
ENSBTAG00000053647	0	0	0	0	0	0	U6	U6 spliceosomal RNA [Source:RFAM;Acc:RF00026]
ENSBTAG00000015630	13.1498	10.0257	14.0028	13.4682	13.6239	14.8586	RLIM	ring finger protein LIM domain interacting [Source:VGNC Symbol;Acc:VGNC:56952]
ENSBTAG00000051929	0	0	0	0	0.0611885	0	-	-
ENSBTAG00000002585	0	0	0	0	0.0148087	0	SLC16A2	solute carrier family 16 member 2 [Source:VGNC Symbol;Acc:VGNC:54485]
ENSBTAG00000028938	0	0	0	0	0	0	5S_rRNA	5S ribosomal RNA [Source:RFAM;Acc:RF00001]
ENSBTAG00000032003	0	0.180863	0.0825572	0.0930785	0.083124	0	ZCCHC13	zinc finger CCHC-type containing 13 [Source:VGNC Symbol;Acc:VGNC:37117]
ENSBTAG00000051404	0	0.677779	0	0	0	0	-	-
ENSBTAG00000036411	0	0	0	0	0	0	bta-mir-374a	bta-mir-374a [Source:miRBase;Acc:MI0005466]
ENSBTAG00000030019	0	0	0.5779	0	0	0.587866	bta-mir-545	bta-mir-545 [Source:miRBase;Acc:MI0005023]
ENSBTAG00000050876	0	0	0	0	0	0	-	-
ENSBTAG00000051239	15.1463	12.6318	17.4647	14.3179	14.7538	15.2937	-	-
ENSBTAG00000051103	0	0	0	0	0	0	-	-
ENSBTAG00000053698	0	0	0	0	0	0	-	-
ENSBTAG00000036367	13.9472	21.9708	25.4787	12.8349	12.0081	21.5065	MIR374B	microRNA 374b [Source:HGNC Symbol;Acc:HGNC:33665]
ENSBTAG00000029828	32.226	26.0945	18.7175	26.8583	31.4101	26.5411	-	-
ENSBTAG00000051000	21.2173	16.8731	19.0758	17.8719	18.3952	19.678	-	-
ENSBTAG00000049983	0.260071	0.199307	0.181953	0.205141	0.122135	0.308484	-	-
ENSBTAG00000051552	0	0	0	0	0	0	-	-
ENSBTAG00000049740	0	0	0	0	0	0	-	-
ENSBTAG00000054758	0	0	0	0	0	0	-	-
ENSBTAG00000020826	2.25643	2.24652	2.69856	2.73823	2.11933	3.78824	CHIC1	cysteine rich hydrophobic domain 1 [Source:VGNC Symbol;Acc:VGNC:27292]
ENSBTAG00000001726	0	0	0	0	0	0	CDX4	caudal type homeobox 4 [Source:VGNC Symbol;Acc:VGNC:27159]
ENSBTAG00000050059	0	0	0	0	0	0	MGC140080	uncharacterized protein MGC140080 [Source:NCBI gene;Acc:768049]
ENSBTAG00000053104	0	0	0	0	0	0	-	doublesex- and mab-3-related transcription factor C2-like [Source:NCBI gene;Acc:112445146]
ENSBTAG00000052491	0	0	0	0	0	0	-	-
ENSBTAG00000051474	0	0	0	0	0	0	-	-
ENSBTAG00000050902	0	0	0	0	0	0	-	-
ENSBTAG00000051767	7.9955	6.42876	8.31438	7.71975	7.38659	7.21397	-	-
ENSBTAG00000015848	5.5733	5.5003	5.4573	5.47926	5.25092	5.19008	PHKA1	phosphorylase kinase regulatory subunit alpha 1 [Source:VGNC Symbol;Acc:VGNC:32830]
ENSBTAG00000046092	13.9243	14.3543	13.8766	15.2552	13.7862	14.3503	HDAC8	histone deacetylase 8 [Source:VGNC Symbol;Acc:VGNC:56708]
ENSBTAG00000046312	5.47233	1.86389	1.1344	4.47638	1.71328	2.8849	U6	U6 spliceosomal RNA [Source:RFAM;Acc:RF00026]
ENSBTAG00000052692	1.15207	0.294299	1.07469	0.90874	1.62311	3.27967	-	-
ENSBTAG00000045925	0.0645069	0	0	0.135686	0.0605875	0.061212	CITED1	Cbp/p300 interacting transactivator with Glu/Asp rich carboxy-terminal domain 1 [Source:VGNC Symbol;Acc:VGNC:27376]
ENSBTAG00000018800	474.577	484.36	455.095	484.884	471.363	468.696	RPS4X	ribosomal protein S4 X-linked [Source:NCBI gene;Acc:614241]
ENSBTAG00000005607	8.83699	8.25129	10.2048	7.14678	8.91541	10.5254	ERCC6L	ERCC excision repair 6 like spindle assembly checkpoint helicase [Source:VGNC Symbol;Acc:VGNC:28573]
ENSBTAG00000047376	23.8664	19.9136	17.1257	19.3083	16.3148	17.2871	PIN4	peptidylprolyl cis/trans isomerase NIMA-interacting 4 [Source:VGNC Symbol;Acc:VGNC:32903]
ENSBTAG00000045565	0.591752	0.621453	0.720675	0.535918	0.617552	1.15425	NHSL2	NHS like 2 [Source:VGNC Symbol;Acc:VGNC:32073]
ENSBTAG00000047545	5.77635	6.21298	5.24658	5.24376	5.91081	4.78893	RTL5	retrotransposon Gag like 5 [Source:VGNC Symbol;Acc:VGNC:34200]
ENSBTAG00000049525	0	0	0	0	0	0	-	-
ENSBTAG00000014798	0	0	0.0279459	0	0	0	CXCR3	C-X-C motif chemokine receptor 3 [Source:VGNC Symbol;Acc:VGNC:27855]
ENSBTAG00000000902	30.0094	34.3945	27.8443	46.3239	44.8683	37.0442	OGT	O-linked N-acetylglucosamine (GlcNAc) transferase [Source:NCBI gene;Acc:532053]
ENSBTAG00000006878	7.09953	5.31336	8.30559	7.28813	7.95396	9.17386	-	TATA-box binding protein associated factor 1 [Source:NCBI gene;Acc:785085]
ENSBTAG00000004110	13.2795	7.90291	13.885	12.4316	11.5132	13.2936	-	-
ENSBTAG00000043870	0.533886	0.54553	1.99211	1.123	2.00579	2.02646	U6	U6 spliceosomal RNA [Source:RFAM;Acc:RF00026]
ENSBTAG00000012163	1.15947	1.45402	1.8682	1.164	1.13852	1.65037	ITGB1BP2	integrin subunit beta 1 binding protein 2 [Source:VGNC Symbol;Acc:VGNC:30326]
ENSBTAG00000012152	166.637	170.999	170.985	179.481	181.26	180.425	NONO	non-POU domain containing octamer binding [Source:VGNC Symbol;Acc:VGNC:32163]
ENSBTAG00000008492	7.41776	7.26423	8.29239	7.01502	7.87	8.01869	ZMYM3	zinc finger MYM-type containing 3 [Source:VGNC Symbol;Acc:VGNC:37199]
ENSBTAG00000020512	0.0824975	0.0421483	0	0	0.077485	0	GJB1	gap junction protein beta 1 [Source:VGNC Symbol;Acc:VGNC:29376]
ENSBTAG00000052224	0	0	0	0	0	0	-	-
ENSBTAG00000020513	0	0	0	0	0	0	-	heterogeneous nuclear ribonucleoprotein F-like [Source:NCBI gene;Acc:540405]
ENSBTAG00000007708	1.57685	1.21276	1.55002	2.22903	2.10212	1.83418	NLGN3	neuroligin 3 [Source:VGNC Symbol;Acc:VGNC:32110]
ENSBTAG00000021351	8.80591	8.76724	9.17106	9.89459	9.56982	10.0434	MED12	mediator complex subunit 12 [Source:VGNC Symbol;Acc:VGNC:31349]
ENSBTAG00000007626	0.0361608	0.0738988	0.0674641	0.038031	0.0679274	0.102941	IL2RG	interleukin 2 receptor subunit gamma [Source:VGNC Symbol;Acc:VGNC:30153]
ENSBTAG00000032209	0	0	0	0	0	0	CXHXorf65	chromosome X CXorf65 homolog [Source:VGNC Symbol;Acc:VGNC:52762]
ENSBTAG00000004879	1.8096	2.03969	2.17533	2.11902	2.03257	2.23055	FOXO4	forkhead box O4 [Source:VGNC Symbol;Acc:VGNC:29100]
ENSBTAG00000007871	17.156	17.6381	16.9886	17.6269	17.6754	17.0311	SNX12	sorting nexin 12 [Source:VGNC Symbol;Acc:VGNC:35093]
ENSBTAG00000051077	0	0.240502	0	0.742626	0.221068	0	-	-
ENSBTAG00000007403	0	0	0	0	0	0	SLC7A3	solute carrier family 7 member 3 [Source:VGNC Symbol;Acc:VGNC:34929]
ENSBTAG00000016272	0	0.0424684	0.0387705	0.131135	0	0.0394391	TEX11	testis expressed 11 [Source:VGNC Symbol;Acc:VGNC:35760]
ENSBTAG00000043203	0	0	0	0	0	0	-	-
ENSBTAG00000042884	0	0	0	0	0	0	-	small nucleolar RNA U2-30 [Source:NCBI gene;Acc:112444802]
ENSBTAG00000042915	0	0	0	0	0	0	-	-
ENSBTAG00000011291	12.4219	12.0714	12.336	11.9212	11.5699	11.3945	DLG3	discs large MAGUK scaffold protein 3 [Source:VGNC Symbol;Acc:VGNC:56704]
ENSBTAG00000012863	0.0913324	0.0233311	0.0851981	0.024014	0.128675	0.0433337	GDPD2	glycerophosphodiester phosphodiesterase domain containing 2 [Source:VGNC Symbol;Acc:VGNC:29311]
ENSBTAG00000012861	21.6703	21.4059	20.6933	25.4376	22.2956	22.4798	KIF4A	kinesin family member 4A [Source:NCBI gene;Acc:537127]
ENSBTAG00000012860	58.7265	63.1457	57.3608	58.6626	62.7166	56.5429	PDZD11	PDZ domain containing 11 [Source:VGNC Symbol;Acc:VGNC:32724]
ENSBTAG00000054409	0.317237	0.810388	0.887789	1.66822	1.19185	0.301033	-	-
ENSBTAG00000012856	0.0565616	0.346771	0.0527626	0	0.159375	0.21469	ARR3	arrestin 3 [Source:VGNC Symbol;Acc:VGNC:26168]
ENSBTAG00000040541	0.179421	0.122222	0.05579	0	0	0.113504	P2RY4	pyrimidinergic receptor P2Y4 [Source:VGNC Symbol;Acc:VGNC:32529]
ENSBTAG00000018839	0	0	0	0	0	0	AWAT1	acyl-CoA wax alcohol acyltransferase 1 [Source:VGNC Symbol;Acc:VGNC:26361]
ENSBTAG00000007798	0.0425311	0.0869173	0.158698	0.223654	0.159788	0.121076	DGAT2L6	diacylglycerol O-acyltransferase 2 like 6 [Source:VGNC Symbol;Acc:VGNC:28022]
ENSBTAG00000007797	31.5067	29.9809	32.7792	31.3361	28.28	28.0081	IGBP1	immunoglobulin binding protein 1 [Source:NCBI gene;Acc:100296883]
ENSBTAG00000054566	0	0	0	0	0	0	-	-
ENSBTAG00000012281	0	0	0	0	0	0	AWAT2	acyl-CoA wax alcohol acyltransferase 2 [Source:VGNC Symbol;Acc:VGNC:26362]
ENSBTAG00000012543	0.0835471	0	0	0	0.235412	0	EDA	ectodysplasin A [Source:VGNC Symbol;Acc:VGNC:28316]
ENSBTAG00000022278	66.6317	75.3997	55.0931	59.653	57.7989	45.9842	-	-
ENSBTAG00000011310	1.92894	1.9196	1.61163	1.1643	1.70146	1.70308	FAM155B	family with sequence similarity 155 member B [Source:VGNC Symbol;Acc:VGNC:28736]
ENSBTAG00000021026	40.9005	39.7609	40.8029	48.4226	42.4437	38.7035	PJA1	praja ring finger ubiquitin ligase 1 [Source:NCBI gene;Acc:786612]
ENSBTAG00000015801	27.0975	27.7797	28.4008	26.1514	27.5056	24.1672	EFNB1	ephrin B1 [Source:VGNC Symbol;Acc:VGNC:28359]
ENSBTAG00000033702	1.04318	1.13255	1.15557	0.918845	1.06553	1.13838	STARD8	StAR related lipid transfer domain containing 8 [Source:VGNC Symbol;Acc:VGNC:35369]
ENSBTAG00000049384	0	0	0	0	0.0615549	0	-	-
ENSBTAG00000001977	16.8542	17.397	18.6171	17.9603	19.4535	18.8568	YIPF6	Yip1 domain family member 6 [Source:VGNC Symbol;Acc:VGNC:37028]
ENSBTAG00000054350	0	0	0.572499	0.64546	0	0	U6	U6 spliceosomal RNA [Source:RFAM;Acc:RF00026]
ENSBTAG00000055120	2.17755	2.07234	2.40967	2.53714	2.72699	2.65381	OPHN1	oligophrenin 1 [Source:NCBI gene;Acc:525644]
ENSBTAG00000052786	0.111491	0	0.0520012	0.117257	0.209433	0.370286	-	-
ENSBTAG00000049792	0.0400659	0	0.0747497	0.21069	0	0	-	-
ENSBTAG00000044574	0	0	0	0	0	0	5S_rRNA	5S ribosomal RNA [Source:RFAM;Acc:RF00001]
ENSBTAG00000022255	0.270239	0.351441	0.252088	0.361728	0.253819	0.163186	AR	androgen receptor [Source:VGNC Symbol;Acc:VGNC:26053]
ENSBTAG00000054703	0	0	0	0	0	0	-	-
ENSBTAG00000047326	0.131074	0	0	0.137853	0	0.746273	EDA2R	ectodysplasin A2 receptor [Source:VGNC Symbol;Acc:VGNC:28317]
ENSBTAG00000050199	0	0	0	0	0	0	-	-
ENSBTAG00000047411	0	0	0	0	0	0	-	-
ENSBTAG00000007654	0	0	0	0	0	0	CHST7	carbohydrate sulfotransferase 7 [Source:VGNC Symbol;Acc:VGNC:27347]
ENSBTAG00000003290	0	0	0	0	0	0	SLC9A7	solute carrier family 9 member A7 [Source:VGNC Symbol;Acc:VGNC:54488]
ENSBTAG00000048907	0	0	0	0	0	0	-	-
ENSBTAG00000005496	4.6681	4.63459	4.7715	5.36218	4.9131	5.19936	RP2	RP2 activator of ARL3 GTPase [Source:VGNC Symbol;Acc:VGNC:34092]
ENSBTAG00000054692	0	0	0	0	0	0	-	-
ENSBTAG00000005124	6.47335	5.54901	6.56916	6.50904	5.97828	7.01657	JADE3	jade family PHD finger 3 [Source:VGNC Symbol;Acc:VGNC:30360]
ENSBTAG00000053224	0	0	0	0	0	0	-	-
ENSBTAG00000046155	0	0	0	0	0	0	RGN	regucalcin [Source:VGNC Symbol;Acc:VGNC:33907]
ENSBTAG00000051287	25.8641	28.3502	24.503	26.2479	25.9332	21.4512	NDUFB11	NADH:ubiquinone oxidoreductase subunit B11 [Source:NCBI gene;Acc:404161]
ENSBTAG00000002890	33.0597	31.5424	31.3541	34.4706	35.0561	32.4184	RBM10	RNA binding motif protein 10 [Source:VGNC Symbol;Acc:VGNC:33783]
ENSBTAG00000016764	75.8581	77.4667	75.9062	76.5442	74.0838	76.7615	UBA1	ubiquitin like modifier activating enzyme 1 [Source:VGNC Symbol;Acc:VGNC:36561]
ENSBTAG00000016769	25.9877	27.817	27.2465	27.0548	25.6643	25.7943	CDK16	cyclin dependent kinase 16 [Source:VGNC Symbol;Acc:VGNC:27119]
ENSBTAG00000016772	16.1	18.4793	16.8188	15.3476	17.5039	17.8413	USP11	ubiquitin specific peptidase 11 [Source:VGNC Symbol;Acc:VGNC:36711]
ENSBTAG00000038589	0	0	0	0	0	0	ZNF157	zinc finger protein 157 [Source:VGNC Symbol;Acc:VGNC:56962]
ENSBTAG00000002113	0	0	0.0288406	0	0	0	ZNF41	zinc finger protein 41 [Source:VGNC Symbol;Acc:VGNC:37270]
ENSBTAG00000043647	0	0	0	0	0	0	5S_rRNA	5S ribosomal RNA [Source:RFAM;Acc:RF00001]
ENSBTAG00000005039	18.5164	19.5953	19.2676	19.9312	19.7592	17.3561	ARAF	A-Raf proto-oncogene serine/threonine kinase [Source:VGNC Symbol;Acc:VGNC:26054]
ENSBTAG00000005042	0.805362	0.548617	0.539373	0.781859	0.814616	0.431102	SYN1	synapsin I [Source:NCBI gene;Acc:281510]
ENSBTAG00000052214	0	0	0	0	0	0	-	-
ENSBTAG00000015815	0.815972	0.906269	0.794261	0.746237	0.766394	0.908953	CFP	complement factor properdin [Source:VGNC Symbol;Acc:VGNC:27256]
ENSBTAG00000015817	10.4943	12.0074	11.4894	11.8301	11.0666	11.7472	ELK1	ETS transcription factor ELK1 [Source:VGNC Symbol;Acc:VGNC:28432]
ENSBTAG00000015820	16.9936	21.3331	15.739	19.915	18.1272	19.581	UXT	ubiquitously expressed prefoldin like chaperone [Source:VGNC Symbol;Acc:VGNC:36754]
ENSBTAG00000049172	0	0	0	0	0	0	-	-
ENSBTAG00000039794	1.29792	1.68467	1.2762	1.6602	1.31791	1.33149	CSNK1B	casein kinase I beta [Source:NCBI gene;Acc:785423]
ENSBTAG00000039285	0	0	0	0	0	0	-	casein kinase I [Source:NCBI gene;Acc:100138998]
ENSBTAG00000005866	0.172086	0.386846	0.0642111	0.325775	0.420238	0.42457	ZNF81	zinc finger protein 81 [Source:VGNC Symbol;Acc:VGNC:37352]
ENSBTAG00000047194	0	0	0	0	0	0	-	-
ENSBTAG00000043189	0	0	0	0	0.598816	0	U6	U6 spliceosomal RNA [Source:RFAM;Acc:RF00026]
ENSBTAG00000017660	0.358841	0.550001	0	0.1887	0.168519	0.170256	-	-
ENSBTAG00000050826	0	0.06939	0.0950218	0.0357106	0.0637829	0.0966605	-	-
ENSBTAG00000046774	2.41569	2.97908	2.66787	2.94947	2.71227	3.13545	ZNF182	zinc finger protein 182 [Source:VGNC Symbol;Acc:VGNC:37218]
ENSBTAG00000046069	0	0	0	0	0	0	SPACA5	sperm acrosome associated 5 [Source:NCBI gene;Acc:517880]
ENSBTAG00000054604	0	0	0	0	0	0	-	protein SSX1-like [Source:NCBI gene;Acc:100847469]
ENSBTAG00000048817	0	0	0	0	0	0	SSX5	synovial sarcoma X breakpoint 5 [Source:NCBI gene;Acc:767992]
ENSBTAG00000050800	0	0	0	0	0	0	-	-
ENSBTAG00000011854	0	0	0	0.0594868	0	0.0268363	SLC38A5	solute carrier family 38 member 5 [Source:VGNC Symbol;Acc:VGNC:34852]
ENSBTAG00000031829	16.2559	14.899	16.9469	13.6412	13.9774	15.9351	FTSJ1	FtsJ RNA 2'-O-methyltransferase 1 [Source:NCBI gene;Acc:517675]
ENSBTAG00000009282	1.3866	1.92545	1.85729	1.64528	1.70308	1.92306	PORCN	porcupine O-acyltransferase [Source:VGNC Symbol;Acc:VGNC:33170]
ENSBTAG00000009287	21.4037	22.6721	20.6979	19.7411	20.6295	19.0876	EBP	EBP cholestenol delta-isomerase [Source:VGNC Symbol;Acc:VGNC:54880]
ENSBTAG00000009288	3.81507	4.11946	3.83648	3.50016	3.91365	4.59587	TBC1D25	TBC1 domain family member 25 [Source:VGNC Symbol;Acc:VGNC:35639]
ENSBTAG00000051063	1.03009	0.526276	0.720675	0.81252	1.45125	0.977471	-	-
ENSBTAG00000025848	156.216	163.249	143.708	152.928	156.455	147.115	RBM3	RNA binding motif protein 3 [Source:VGNC Symbol;Acc:VGNC:52813]
ENSBTAG00000018060	18.4171	21.0851	17.0693	22.3688	20.5717	17.0254	WDR13	WD repeat domain 13 [Source:VGNC Symbol;Acc:VGNC:36883]
ENSBTAG00000043112	0.613719	1.25421	0.572499	0	0	0	U6	U6 spliceosomal RNA [Source:RFAM;Acc:RF00026]
ENSBTAG00000046555	0	0.0432625	0	0	0	0.12053	WAS	WASP actin nucleation promoting factor [Source:NCBI gene;Acc:107131173]
ENSBTAG00000004706	11.3806	11.0269	12.8801	10.8292	12.3046	11.6042	SUV39H1	suppressor of variegation 3-9 homolog 1 [Source:VGNC Symbol;Acc:VGNC:35491]
ENSBTAG00000053600	0	0	0	0	0.309163	0	-	E3 ubiquitin-protein ligase SIAH1-like [Source:NCBI gene;Acc:100140342]
ENSBTAG00000052110	0	0	0.099122	0	0	0	GLOD5	glyoxalase domain containing 5 [Source:HGNC Symbol;Acc:HGNC:33358]
ENSBTAG00000003184	0	0	0.0412786	0	0	0	GATA1	GATA binding protein 1 [Source:VGNC Symbol;Acc:VGNC:29265]
ENSBTAG00000013244	9.04178	9.80029	8.55914	10.3058	10.6957	10.5101	HDAC6	histone deacetylase 6 [Source:VGNC Symbol;Acc:VGNC:50613]
ENSBTAG00000012954	0.237191	0.311611	0.22126	0.57019	0.50921	0.128615	ERAS	ES cell expressed Ras [Source:VGNC Symbol;Acc:VGNC:28562]
ENSBTAG00000013250	0	0	0	0	0	0	PCSK1N	proprotein convertase subtilisin/kexin type 1 inhibitor [Source:VGNC Symbol;Acc:VGNC:32647]
ENSBTAG00000049284	0	0	0	0	0	0	-	-
ENSBTAG00000018496	17.7902	17.9269	17.5895	16.7272	18.4033	16.3369	TIMM17B	translocase of inner mitochondrial membrane 17B [Source:VGNC Symbol;Acc:VGNC:49573]
ENSBTAG00000018498	14.0876	15.8526	14.4306	12.3781	14.1529	14.0449	PQBP1	polyglutamine binding protein 1 [Source:VGNC Symbol;Acc:VGNC:33280]
ENSBTAG00000002768	11.9767	11.0662	12.2182	9.72849	11.2969	11.0748	SLC35A2	solute carrier family 35 member A2 [Source:VGNC Symbol;Acc:VGNC:34820]
ENSBTAG00000004597	5.74111	6.82207	6.40856	7.66626	6.57374	6.58029	PIM2	Pim-2 proto-oncogene serine/threonine kinase [Source:VGNC Symbol;Acc:VGNC:32900]
ENSBTAG00000004600	30.7803	31.4516	31.1134	29.848	29.9792	30.0299	OTUD5	OTU deubiquitinase 5 [Source:VGNC Symbol;Acc:VGNC:32496]
ENSBTAG00000009024	0.465013	0.640426	0.320621	0.616645	0.474739	0.230223	KCND1	potassium voltage-gated channel subfamily D member 1 [Source:VGNC Symbol;Acc:VGNC:30434]
ENSBTAG00000007788	10.7709	11.9112	11.344	12.8993	12.7435	11.9187	GRIPAP1	GRIP1 associated protein 1 [Source:VGNC Symbol;Acc:VGNC:29653]
ENSBTAG00000045344	0	0	0	0	0	0	U6	U6 spliceosomal RNA [Source:RFAM;Acc:RF00026]
ENSBTAG00000008523	27.1373	28.7458	29.6824	30.5926	28.4203	28.7317	TFE3	transcription factor binding to IGHM enhancer 3 [Source:VGNC Symbol;Acc:VGNC:35787]
ENSBTAG00000043177	1.94572	2.48519	3.63007	2.04635	1.8275	0.923167	-	-
ENSBTAG00000002561	3.87273	3.95719	3.5522	3.36467	4.01455	3.60117	CCDC120	coiled-coil domain containing 120 [Source:VGNC Symbol;Acc:VGNC:26839]
ENSBTAG00000002562	11.6452	12.3128	9.67222	10.2172	11.6688	9.1299	PRAF2	PRA1 domain family member 2 [Source:VGNC Symbol;Acc:VGNC:33283]
ENSBTAG00000002563	9.42477	10.7004	11.3967	12.2067	12.2536	10.0613	WDR45	WD repeat domain 45 [Source:VGNC Symbol;Acc:VGNC:50134]
ENSBTAG00000002565	0.101811	0	0.379891	0.107076	0.286875	0.289832	-	60S ribosomal protein L36 [Source:NCBI gene;Acc:522428]
ENSBTAG00000002568	6.58765	6.497	6.20353	7.38877	5.6783	5.539	GPKOW	G-patch domain and KOW motifs [Source:VGNC Symbol;Acc:VGNC:29535]
ENSBTAG00000054928	1.66248	2.54811	0.77541	0.874231	0.780735	0	bta-mir-2486	bta-mir-2486 [Source:miRBase;Acc:MI0011550]
ENSBTAG00000013278	3.19898	2.86015	2.94268	3.59807	2.62904	2.44533	MAGIX	MAGI family member X-linked [Source:VGNC Symbol;Acc:VGNC:56927]
ENSBTAG00000016093	86.3092	94.2737	95.3341	92.6914	92.0211	85.727	PLP2	proteolipid protein 2 [Source:VGNC Symbol;Acc:VGNC:56949]
ENSBTAG00000016095	4.67482	5.4302	4.03172	4.82383	4.55647	5.12655	PRICKLE3	prickle planar cell polarity protein 3 [Source:VGNC Symbol;Acc:VGNC:33317]
ENSBTAG00000016096	0	0.0255231	0	0.157621	0.0234606	0.0474049	SYP	synaptophysin [Source:VGNC Symbol;Acc:VGNC:35534]
ENSBTAG00000016097	0.0332833	0	0.0103493	0.0116682	0.0416814	0.0210555	CACNA1F	calcium voltage-gated channel subunit alpha1 F [Source:VGNC Symbol;Acc:VGNC:26676]
ENSBTAG00000013277	7.46613	9.10273	8.07268	9.2502	9.16405	8.45342	CCDC22	coiled-coil domain containing 22 [Source:VGNC Symbol;Acc:VGNC:26886]
ENSBTAG00000013279	0.106893	0.0364081	0.0664758	0.0374738	0.0669322	0.0338111	FOXP3	forkhead box P3 [Source:VGNC Symbol;Acc:VGNC:29102]
ENSBTAG00000021100	0.676535	0.601121	0.617376	0.572313	0.580174	0.362857	PPP1R3F	protein phosphatase 1 regulatory subunit 3F [Source:VGNC Symbol;Acc:VGNC:33247]
ENSBTAG00000052071	0	0	0	0	0	0	-	X antigen family member 5 [Source:NCBI gene;Acc:100848555]
ENSBTAG00000037728	0	0	0	0	0	0	PAGE4	PAGE family member 4 [Source:VGNC Symbol;Acc:VGNC:50182]
ENSBTAG00000039391	0.648849	0.480103	0.77224	0.517687	0.609425	0.912945	USP27X	ubiquitin specific peptidase 27 X-linked [Source:VGNC Symbol;Acc:VGNC:56956]
ENSBTAG00000001507	0.668565	0.493383	1.05676	0.585952	0.575615	0.72253	CLCN5	chloride voltage-gated channel 5 [Source:VGNC Symbol;Acc:VGNC:27399]
ENSBTAG00000029798	0	0	0	0	0	0	bta-mir-532	bta-mir-532 [Source:miRBase;Acc:MI0005061]
ENSBTAG00000029878	0	0	0	0	0	0	MIR188	microRNA 188 [Source:HGNC Symbol;Acc:HGNC:31559]
ENSBTAG00000036403	0	0	0	0	0	0	bta-mir-502a-2	bta-mir-502a-2 [Source:miRBase;Acc:MI0009853]
ENSBTAG00000044594	0	0	0	0	0	0	bta-mir-502b	bta-mir-502b [Source:miRBase;Acc:MI0009854]
ENSBTAG00000036374	0	0	0	0	0	0	bta-mir-362	bta-mir-362 [Source:miRBase;Acc:MI0009811]
ENSBTAG00000036420	0	0	0	0	0	0	bta-mir-500	bta-mir-500 [Source:miRBase;Acc:MI0009851]
ENSBTAG00000030013	0	0	0	0	0	0	bta-mir-660	bta-mir-660 [Source:miRBase;Acc:MI0005468]
ENSBTAG00000036376	0	0	1.44135	0	0	0	bta-mir-502a-1	bta-mir-502a-1 [Source:miRBase;Acc:MI0009852]
ENSBTAG00000050832	0	0	0	0	0	0	-	-
ENSBTAG00000016399	0	0	0	0	0	0.0163811	AKAP4	A-kinase anchoring protein 4 [Source:VGNC Symbol;Acc:VGNC:25785]
ENSBTAG00000046286	7.6683	8.25056	8.01711	8.25285	8.17898	8.3712	CCNB3	cyclin B3 [Source:VGNC Symbol;Acc:VGNC:56522]
ENSBTAG00000022962	0	0	0	0	0	0	DGKK	diacylglycerol kinase kappa [Source:VGNC Symbol;Acc:VGNC:56703]
ENSBTAG00000055147	0	0	0	0	0	0	-	histone H2B type 1-H-like [Source:NCBI gene;Acc:107132069]
ENSBTAG00000054140	0.340249	0	0	0	0.319575	0	-	-
ENSBTAG00000002996	4.86826	4.07382	4.24161	4.64355	5.34615	5.24493	SHROOM4	shroom family member 4 [Source:VGNC Symbol;Acc:VGNC:34610]
ENSBTAG00000044384	0.637553	0.651458	0	0	0	0	U6	U6 spliceosomal RNA [Source:RFAM;Acc:RF00026]
ENSBTAG00000045782	0	0	0	0	0	0	BMP15	bone morphogenetic protein 15 [Source:VGNC Symbol;Acc:VGNC:26516]
ENSBTAG00000054383	0	0	0	0	0	0	NUDT10	nudix (nucleoside diphosphate linked moiety X)-type motif 10 [Source:NCBI gene;Acc:616931]
ENSBTAG00000054170	0	0	0	0	0	0	-	-
ENSBTAG00000005252	0	0	0	0	0	0	NUDT11	nudix hydrolase 11 [Source:NCBI gene;Acc:785611]
ENSBTAG00000052977	3.64822	3.81063	2.72255	2.98426	3.65499	2.92336	-	-
ENSBTAG00000013311	5.01366	4.7332	4.98193	4.67115	4.52988	4.91271	GSPT2	G1 to S phase transition 2 [Source:NCBI gene;Acc:538724]
ENSBTAG00000053722	0	0	0	0	0	0	-	-
ENSBTAG00000008733	22.1134	20.8293	19.0156	21.7925	20.7698	21.2118	MAGED1	MAGE family member D1 [Source:VGNC Symbol;Acc:VGNC:55062]
ENSBTAG00000048077	0	0	0	0	0	0	MAGED4B	melanoma antigen family D 4B [Source:NCBI gene;Acc:100125231]
ENSBTAG00000052987	0	0	0	0	0	0	-	melanoma-associated antigen D4-like [Source:NCBI gene;Acc:112445144]
ENSBTAG00000043237	0	0	0	0	0	0	-	small nucleolar RNA SNORA11 [Source:NCBI gene;Acc:112445262]
ENSBTAG00000054244	0	0	0	0	0	0	-	-
ENSBTAG00000054753	0	0	0	0	0	0	-	-
ENSBTAG00000055060	0	0	0	0	0.0698506	0	-	-
ENSBTAG00000053562	0	0	0	0	0	0	-	-
ENSBTAG00000017767	5.37436	4.94241	5.82807	5.61699	6.02583	6.47043	GPR173	G protein-coupled receptor 173 [Source:VGNC Symbol;Acc:VGNC:29570]
ENSBTAG00000017783	3.57472	3.62896	3.13974	4.00372	3.48833	3.41415	TSPYL2	TSPY like 2 [Source:VGNC Symbol;Acc:VGNC:36445]
ENSBTAG00000007493	0.984641	1.2383	1.27178	0.876247	0.924815	1.00622	-	-
ENSBTAG00000014943	23.8325	24.3838	25.8538	25.8233	24.8221	24.6871	KDM5C	lysine demethylase 5C [Source:VGNC Symbol;Acc:VGNC:49972]
ENSBTAG00000014945	2.84023	2.65198	3.06059	2.97424	3.17359	3.276	IQSEC2	IQ motif and Sec7 domain ArfGEF 2 [Source:VGNC Symbol;Acc:VGNC:30262]
ENSBTAG00000017761	23.9709	18.9436	23.7718	21.4308	24.0266	25.802	SMC1A	structural maintenance of chromosomes 1A [Source:VGNC Symbol;Acc:VGNC:34997]
ENSBTAG00000017769	1.1469	1.40629	1.10043	1.34406	1.60043	1.83459	RIBC1	RIB43A domain with coiled-coils 1 [Source:VGNC Symbol;Acc:VGNC:33957]
ENSBTAG00000017779	16.7468	18.2841	18.939	18.5177	16.8605	17.4696	HSD17B10	hydroxysteroid 17-beta dehydrogenase 10 [Source:VGNC Symbol;Acc:VGNC:29969]
ENSBTAG00000006122	24.9689	22.9191	27.3028	24.8715	25.6843	28.7321	HUWE1	HECT UBA and WWE domain containing E3 ubiquitin protein ligase 1 [Source:VGNC Symbol;Acc:VGNC:30009]
ENSBTAG00000029870	0	0	0	0	0.518303	0	bta-mir-98	bta-mir-98 [Source:miRBase;Acc:MI0005025]
ENSBTAG00000029774	1.58236	0	0	0	0	0	bta-let-7f-2	bta-let-7f-2 [Source:miRBase;Acc:MI0004734]
ENSBTAG00000005098	0	0	0	0	0.103835	0.104905	-	-
ENSBTAG00000013289	4.20303	4.09948	4.00174	4.20121	3.70297	4.54869	PHF8	PHD finger protein 8 [Source:VGNC Symbol;Acc:VGNC:32828]
ENSBTAG00000044387	0	0	0	0	0	0	U6	U6 spliceosomal RNA [Source:RFAM;Acc:RF00026]
ENSBTAG00000045150	0	0	0	0	0	0	U6	U6 spliceosomal RNA [Source:RFAM;Acc:RF00026]
ENSBTAG00000053410	0.529581	0.54113	0	0.371313	0	0	-	-
ENSBTAG00000003855	7.73726	6.3127	6.90458	6.95417	7.3413	7.41697	FAM120C	family with sequence similarity 120C [Source:VGNC Symbol;Acc:VGNC:28721]
ENSBTAG00000023182	0.0234948	0.0240072	0.0109584	0.012355	0.0110336	0	WNK3	WNK lysine deficient protein kinase 3 [Source:VGNC Symbol;Acc:VGNC:36951]
ENSBTAG00000042163	0	0	0	0	0	0	-	-
ENSBTAG00000015858	14.1177	14.8955	16.2152	15.7668	15.3763	14.5748	TSR2	TSR2 ribosome maturation factor [Source:NCBI gene;Acc:511210]
ENSBTAG00000015860	4.1278	3.7157	3.74359	4.04841	4.26162	3.77706	FGD1	FYVE RhoGEF and PH domain containing 1 [Source:VGNC Symbol;Acc:VGNC:28964]
ENSBTAG00000019370	19.3441	20.1821	19.7543	21.5223	19.7943	22.7035	RAB21	RAB21 member RAS oncogene family [Source:VGNC Symbol;Acc:VGNC:33628]
ENSBTAG00000031564	41.6832	43.7496	43.6383	40.5629	41.5176	43.1279	GNL3L	G protein nucleolar 3 like [Source:VGNC Symbol;Acc:VGNC:29474]
ENSBTAG00000049441	0	0	0	0	0	0	-	60S ribosomal protein L39 [Source:NCBI gene;Acc:101907518]
ENSBTAG00000039888	32.2483	31.3555	31.4483	27.037	29.0052	30.2305	MAGED2	MAGE family member D2 [Source:VGNC Symbol;Acc:VGNC:56926]
ENSBTAG00000042654	1.02606	1.57266	0.478574	0.539564	0.48186	0.973653	-	-
ENSBTAG00000051604	0	0	0	0	0	0	-	-
ENSBTAG00000042614	0	0	0	0	0	0	SNORA11G	small nucleolar RNA H/ACA box 11G [Source:HGNC Symbol;Acc:HGNC:52190]
ENSBTAG00000000172	0	0	0	0	0	0	PFKFB1	6-phosphofructo-2-kinase/fructose-2 6-biphosphatase 1 [Source:VGNC Symbol;Acc:VGNC:32769]
ENSBTAG00000013177	5.31673	6.0471	5.93385	7.42232	6.92578	6.30646	APEX2	apurinic/apyrimidinic endodeoxyribonuclease 2 [Source:VGNC Symbol;Acc:VGNC:26012]
ENSBTAG00000013178	0.0327358	0	0	0.0344288	0	0.186382	ALAS2	5'-aminolevulinate synthase 2 [Source:VGNC Symbol;Acc:VGNC:25804]
ENSBTAG00000039090	5.76195	6.16798	3.88191	4.85758	5.45481	4.38279	MAGEH1	MAGE family member H1 [Source:VGNC Symbol;Acc:VGNC:31145]
ENSBTAG00000046659	0	0	0	0	0	0	FOXR2	forkhead box R2 [Source:VGNC Symbol;Acc:VGNC:29105]
ENSBTAG00000051200	0	0	0	0	0	0	-	-
ENSBTAG00000012980	4.45298	4.00189	4.40413	3.72405	4.43437	3.76734	RRAGB	Ras related GTP binding B [Source:VGNC Symbol;Acc:VGNC:34159]
ENSBTAG00000053434	0	0	0	0	0	0	-	-
ENSBTAG00000042991	0	0	0	0	0	0	U6	U6 spliceosomal RNA [Source:RFAM;Acc:RF00026]
ENSBTAG00000005852	0	0	0	0	0	0	KLF8	Kruppel like factor 8 [Source:VGNC Symbol;Acc:VGNC:52791]
ENSBTAG00000021843	9.10441	11.2823	10.7697	10.3494	10.3343	11.4334	UBQLN2	ubiquilin 2 [Source:VGNC Symbol;Acc:VGNC:36614]
ENSBTAG00000054746	98.3434	125.448	98.5445	97.4239	110.246	102.652	NBDY	negative regulator of P-body association [Source:NCBI gene;Acc:100848900]
ENSBTAG00000049019	0.377402	0.385633	0	0	0	0	-	-
ENSBTAG00000053877	0	0	0	0	0	0	-	-
ENSBTAG00000013260	1.99812	2.92459	1.86392	1.98787	1.92744	1.84482	SPIN2	spindlin family member 2 [Source:NCBI gene;Acc:506451]
ENSBTAG00000046769	0	0	0	0	0	0	SPIN2B	spindlin family member 2B [Source:NCBI gene;Acc:100126054]
ENSBTAG00000038387	0	0	0	0	0	0	SPIN2B	spindlin family member 2B [Source:NCBI gene;Acc:524601]
ENSBTAG00000045616	0	0	0	0	0	0	-	-
ENSBTAG00000047416	1.42138	1.65572	1.60436	1.92842	1.62873	1.59156	HEPH	hephaestin [Source:VGNC Symbol;Acc:VGNC:29812]
ENSBTAG00000015769	0	0	0	0	0	0	VSIG4	V-set and immunoglobulin domain containing 4 [Source:VGNC Symbol;Acc:VGNC:36840]
ENSBTAG00000036418	0	0	0	0	0	0	bta-mir-223	bta-mir-223 [Source:miRBase;Acc:MI0009782]
ENSBTAG00000003418	135.328	137.874	136.423	127.849	130.14	132.063	MSN	moesin [Source:VGNC Symbol;Acc:VGNC:31703]
ENSBTAG00000002210	18.6032	18.2292	18.0078	18.1771	19.4875	19.6492	LAS1L	LAS1 like ribosome biogenesis factor [Source:VGNC Symbol;Acc:VGNC:30797]
ENSBTAG00000002206	0.043061	0	0.0200844	0	0.0202223	0.102154	ZC3H12B	zinc finger CCCH-type containing 12B [Source:VGNC Symbol;Acc:VGNC:37098]
ENSBTAG00000052467	0	0	0	0	0	0	-	-
ENSBTAG00000048330	0	0	0	0	0	0	-	-
ENSBTAG00000003779	1.71103	1.26604	1.78874	2.04773	1.85644	1.70761	ZC4H2	zinc finger C4H2-type containing [Source:VGNC Symbol;Acc:VGNC:37114]
ENSBTAG00000045736	0	0	0	0	0	0	-	-
ENSBTAG00000035705	1.74074	1.5027	1.39985	2.46207	1.63498	1.90815	MTMR8	myotubularin related protein 8 [Source:VGNC Symbol;Acc:VGNC:56931]
ENSBTAG00000045464	0	0	0.589014	0	0	0	U6	U6 spliceosomal RNA [Source:RFAM;Acc:RF00026]
ENSBTAG00000046004	0.351166	0.478432	1.09193	0.615546	0.659658	0.444305	-	-
ENSBTAG00000007211	0.698596	0.892289	0.43445	0.673499	0.492112	0.718155	ASB12	ankyrin repeat and SOCS box containing 12 [Source:VGNC Symbol;Acc:VGNC:26189]
ENSBTAG00000008839	2.07949	1.93845	2.26312	2.07193	1.81608	2.37139	AMER1	APC membrane recruitment protein 1 [Source:VGNC Symbol;Acc:VGNC:25861]
ENSBTAG00000012729	2.42279	2.26444	2.03513	2.51187	2.48049	2.21187	ARHGEF9	Cdc42 guanine nucleotide exchange factor 9 [Source:VGNC Symbol;Acc:VGNC:26122]
ENSBTAG00000043869	0	0.691754	0	0	0.635856	0	bta-mir-1468	bta-mir-1468 [Source:miRBase;Acc:MI0012207]
ENSBTAG00000017948	0.525344	1.69987	1.14347	0.460428	0.904611	0.0830851	SPIN4	spindlin family member 4 [Source:VGNC Symbol;Acc:VGNC:35218]
ENSBTAG00000004151	0	0	0	0	0	0	-	-
ENSBTAG00000008911	0.729644	0.591304	0.633697	0.58215	0.638049	0.955001	-	-
ENSBTAG00000031523	0.349155	0.164663	0.275596	0.338965	0.32794	0.382293	-	zinc finger X-linked duplicated B [Source:NCBI gene;Acc:783265]
[truncated: 27,155 more rows]
