# Supplementary material for: Differential mRNA Expression Profiling Reveals the Role of MiR-375 in Inflammation of Bovine Mammary Epithelial Cells
Source: Animals (Basel). 2022 Jun 1;12(11):1431. doi: 10.3390/ani12111431 (PMC9179474; doi:10.3390/ani12111431)
Supplement: Supplementary file 1 [file animals-12-01431-s001.zip › Table S3. The list of DIE-mRNAs in miR-375 inhibitor vs inhibitor NC group.xlsx]

## Sheet: up
gene_id	miR-375_inhibitor_group_readcount	NC_inhibitor_group_readcount	log2FoldChange	pvalue	symbol	description
ENSBTAG00000002138	6.03	0.32	4.0926	0.0073687	PADI1	peptidyl arginine deiminase 1 [Source:VGNC Symbol;Acc:VGNC:32545]
ENSBTAG00000048586	13.78	3.68	1.9192	0.0080622	SNORA72	Small nucleolar RNA SNORA72 [Source:RFAM;Acc:RF00139]
Novel.6200	28	12.36	1.1704	0.010732	-	-
ENSBTAG00000050909	28.21	12.9	1.133	0.01103	-	-
Novel.914	3.66	0	4.3351	0.013587	-	-
Novel.7373	28.17	12.68	1.1493	0.015395	-	-
ENSBTAG00000050269	37.71	17.12	1.1368	0.015836	-	-
ENSBTAG00000012032	16.99	5.93	1.5162	0.01604	PDE4A	phosphodiesterase 4A [Source:VGNC Symbol;Acc:VGNC:55071]
ENSBTAG00000000507	29.13	14.13	1.0446	0.017851	NR4A1	nuclear receptor subfamily 4 group A member 1 [Source:VGNC Symbol;Acc:VGNC:32245]
ENSBTAG00000051133	3.29	0	4.1854	0.023666	-	-
ENSBTAG00000012648	8.71	1.93	2.1556	0.029746	ZSWIM5	zinc finger SWIM-type containing 5 [Source:VGNC Symbol;Acc:VGNC:37385]
Novel.14319	38.55	9.36	2.0452	0.036838	-	-
ENSBTAG00000050627	9.05	2.58	1.7963	0.039827	-	-
ENSBTAG00000008858	3.1	0	4.0875	0.04044	ARHGAP8	Rho GTPase activating protein 8 [Source:NCBI gene;Acc:104968450]
ENSBTAG00000020257	7.7	1.97	1.9654	0.042824	PTPN5	protein tyrosine phosphatase non-receptor type 5 [Source:VGNC Symbol;Acc:VGNC:33540]

## Sheet: down
gene_id	miR-375_inhibitor_group_readcount	NC_inhibitor_group_readcount	log2FoldChange	pvalue	symbol	description
ENSBTAG00000049684	2.67	9.69	-1.8619	0.038111	U6	U6 spliceosomal RNA [Source:RFAM;Acc:RF00026]
ENSBTAG00000034075	91.92	217.19	-1.2386	2.1e-09	SLC7A11	solute carrier family 7 member 11 [Source:VGNC Symbol;Acc:VGNC:34926]
ENSBTAG00000025826	6.09	15.91	-1.3945	0.034286	SLC24A1	solute carrier family 24 member 1 [Source:VGNC Symbol;Acc:VGNC:34736]
ENSBTAG00000009705	15.29	39.54	-1.372	0.0031059	SERPINF1	serpin family F member 1 [Source:VGNC Symbol;Acc:VGNC:34478]
ENSBTAG00000020494	24.87	49.83	-1.0019	0.0022983	RPE65	retinoid isomerohydrolase RPE65 [Source:VGNC Symbol;Acc:VGNC:34101]
ENSBTAG00000019779	4.14	15.1	-1.8776	0.026055	RAB39B	RAB39B member RAS oncogene family [Source:VGNC Symbol;Acc:VGNC:33648]
ENSBTAG00000020705	13.42	28.41	-1.0708	0.031213	PRSS12	serine protease 12 [Source:VGNC Symbol;Acc:VGNC:33413]
ENSBTAG00000040111	0.34	4.67	-3.6875	0.021922	OTOP3	otopetrin 3 [Source:VGNC Symbol;Acc:VGNC:32490]
ENSBTAG00000004547	22.36	51.94	-1.2173	0.0034855	OLR1	oxidized low density lipoprotein receptor 1 [Source:VGNC Symbol;Acc:VGNC:32427]
ENSBTAG00000054059	8.06	17.98	-1.1528	0.042309	MYCL	MYCL proto-oncogene bHLH transcription factor [Source:NCBI gene;Acc:540350]
ENSBTAG00000017628	0.67	5.17	-2.9545	0.049573	MAP7D2	MAP7 domain containing 2 [Source:VGNC Symbol;Acc:VGNC:55063]
ENSBTAG00000001745	0.63	6.11	-3.2078	0.038243	LUM	lumican [Source:VGNC Symbol;Acc:VGNC:31081]
ENSBTAG00000002414	4.99	14.48	-1.5305	0.020381	KCNJ10	potassium inwardly rectifying channel subfamily J member 10 [Source:VGNC Symbol;Acc:VGNC:30454]
ENSBTAG00000044113	9.04	19.79	-1.1275	0.044805	IZUMO2	IZUMO family member 2 [Source:NCBI gene;Acc:784290]
ENSBTAG00000004405	4.99	13.17	-1.3937	0.039124	IQUB	IQ motif and ubiquitin domain containing [Source:VGNC Symbol;Acc:VGNC:30263]
ENSBTAG00000014921	112.57	247.92	-1.1393	0.019536	IL6	interleukin 6 [Source:VGNC Symbol;Acc:VGNC:30166]
ENSBTAG00000007881	20.21	103.69	-2.3607	0.017883	IFIT1	interferon-induced protein with tetratricopeptide repeats 1 [Source:NCBI gene;Acc:100139670]
ENSBTAG00000015235	0.66	5.41	-3.0085	0.036282	HMCN1	hemicentin 1 [Source:VGNC Symbol;Acc:VGNC:29872]
ENSBTAG00000039388	2.02	9.42	-2.2295	0.015643	GPR101	G protein-coupled receptor 101 [Source:VGNC Symbol;Acc:VGNC:29543]
ENSBTAG00000052787	0.66	6.24	-3.2245	0.019364	FAM71A	family with sequence similarity 71 member A [Source:NCBI gene;Acc:616153]
ENSBTAG00000002089	0.35	4.14	-3.5049	0.042507	FAM217A	family with sequence similarity 217 member A [Source:VGNC Symbol;Acc:VGNC:53967]
ENSBTAG00000006158	34.3	72.74	-1.081	0.00018982	DZIP3	DAZ interacting zinc finger protein 3 [Source:VGNC Symbol;Acc:VGNC:28285]
ENSBTAG00000024493	41.37	92.5	-1.1624	0.00050306	DHRS3	dehydrogenase/reductase 3 [Source:NCBI gene;Acc:281482]
ENSBTAG00000018861	10.64	24.64	-1.2055	0.013898	C5H12orf56	chromosome 5 C12orf56 homolog [Source:VGNC Symbol;Acc:VGNC:49163]
ENSBTAG00000025242	1.64	7.16	-2.1101	0.042159	C19H17orf78	chromosome 19 C17orf78 homolog [Source:VGNC Symbol;Acc:VGNC:52659]
ENSBTAG00000044395	0	2.65	-3.8368	0.049888	bta-mir-2336	bta-mir-2336 [Source:miRBase;Acc:MI0011362]
ENSBTAG00000013452	5.82	15.39	-1.4098	0.042607	AQP9	aquaporin 9 [Source:VGNC Symbol;Acc:VGNC:26051]
ENSBTAG00000008365	1.66	7.2	-2.1096	0.044584	ANKRD34A	ankyrin repeat domain 34A [Source:VGNC Symbol;Acc:VGNC:25924]
ENSBTAG00000006326	481.41	1072.02	-1.1551	0.0286	ALDH1L2	aldehyde dehydrogenase 1 family member L2 [Source:VGNC Symbol;Acc:VGNC:25812]
Novel.11118	29.05	66.49	-1.196	0.00029826	-	-
ENSBTAG00000051677	31.37	79.06	-1.3368	0.00059572	-	-
ENSBTAG00000032373	3.04	13.57	-2.1604	0.0050532	LOC101905757	transmembrane protein 180 [Source:NCBI gene;Acc:101905757]
ENSBTAG00000051321	7.86	23.13	-1.5678	0.0066352	-	-
ENSBTAG00000049815	11.32	26.48	-1.2226	0.010815	-	-
ENSBTAG00000042414	4.67	15.58	-1.7307	0.012557	-	-
ENSBTAG00000035005	10.64	24.31	-1.1864	0.016842	-	-
ENSBTAG00000051558	1.99	9.33	-2.2135	0.018193	-	-
ENSBTAG00000055215	0.35	4.9	-3.7647	0.018527	-	-
ENSBTAG00000036222	0.67	6.18	-3.2099	0.020402	-	-
Novel.10998	5.37	15.23	-1.5014	0.022814	-	-
ENSBTAG00000043555	14.92	31.4	-1.0655	0.025764	-	-
Novel.8058	5.38	14.07	-1.3812	0.041948	-	-
Novel.13690	10.71	21.97	-1.0354	0.042117	-	-
Novel.4517	2.63	9.23	-1.795	0.044067	-	-
ENSBTAG00000043562	1.71	7.17	-2.088	0.044537	-	-
ENSBTAG00000023026	10.42	22.47	-1.1033	0.047945	SERPINB2	serpin family B member 2-like [Source:NCBI gene;Acc:281376]
ENSBTAG00000049937	0	2.72	-3.866	0.048547	-	-
ENSBTAG00000049161	0	2.61	-3.8177	0.049553	-	-
